# Supplementary material for: Structural/functional studies of Trio provide insights into its configuration and show that conserved linker elements enhance its activity for Rac1
Source: J Biol Chem. 2022 Jun 30;298(8):102209. doi: 10.1016/j.jbc.2022.102209 (PMC9372627; doi:10.1016/j.jbc.2022.102209)
Supplement: TrioN-Rac1-coot_037 [file mmc2.zip]

Archive with 1 entries (1 files):
- jbc_102209_mmc2.pdb
