# Supplementary material for: Structural/functional studies of Trio provide insights into its configuration and show that conserved linker elements enhance its activity for Rac1
Source: J Biol Chem. 2022 Jun 30;298(8):102209. doi: 10.1016/j.jbc.2022.102209 (PMC9372627; doi:10.1016/j.jbc.2022.102209)
Supplement: TrioN-Rac1-coot_037 [file mmc2.zip › jbc_102209_mmc2.pdb]

REMARK   3 
REMARK   3 FILE CREATED: Sat Mar  5 00:33:04 2022
REMARK   3 
REMARK   3 RESOLUTION: 2.90  
REMARK   3 
REMARK   3 REFINEMENT.
REMARK   3   PROGRAM     : PHENIX (1.20_4459: phenix.real_space_refine)
REMARK   3   AUTHORS     : Adams,Afonine,Bunkoczi,Burnley,Chen,Dar,Davis,
REMARK   3               : Draizen,Echols,Gildea,Gros,Grosse-Kunstleve,Headd,
REMARK   3               : Hintze,Hung,Ioerger,Liebschner,McCoy,McKee,Moriarty,
REMARK   3               : Oeffner,Poon,Read,Richardson,Richardson,Sacchettini,
REMARK   3               : Sauter,Sobolev,Storoni,Terwilliger,Williams,Zwart
REMARK   3 
REMARK   3 SCATTERING TABLE: ELECTRON
REMARK   3 
REMARK   3 REFINEMENT TARGET: REAL-SPACE (WEIGHTED MAP SUM AT ATOM CENTERS)
REMARK   3 
REMARK   3 MODEL TO MAP FIT.
REMARK   3   CC_mask  : 0.7251
REMARK   3   CC_volume: 0.7081
REMARK   3   CC_peaks : 0.5815
REMARK   3 
REMARK   3 GEOMETRY RESTRAINTS LIBRARY: GEOSTD + MONOMER LIBRARY + CDL V1.2
REMARK   3 DEVIATIONS FROM IDEAL VALUES - RMSD. RMSZ FOR BONDS AND ANGLES.
REMARK   3   BOND      :  0.002   0.018   3964  Z= 0.128
REMARK   3   ANGLE     :  0.414   5.022   5350  Z= 0.215
REMARK   3   CHIRALITY :  0.041   0.133    593
REMARK   3   PLANARITY :  0.003   0.032    681
REMARK   3   DIHEDRAL  :  9.563  57.177   1502
REMARK   3   MIN NONBONDED DISTANCE : 2.278
REMARK   3 
REMARK   3 MOLPROBITY STATISTICS.
REMARK   3   ALL-ATOM CLASHSCORE : 3.47
REMARK   3   RAMACHANDRAN PLOT:
REMARK   3     OUTLIERS :  0.00 %
REMARK   3     ALLOWED  :  1.27 %
REMARK   3     FAVORED  : 98.73 %
REMARK   3   ROTAMER OUTLIERS :  0.93 %
REMARK   3   CBETA DEVIATIONS :  0.00 %
REMARK   3   PEPTIDE PLANE:
REMARK   3     CIS-PROLINE     : 0.00 %
REMARK   3     CIS-GENERAL     : 0.00 %
REMARK   3     TWISTED PROLINE : 0.00 %
REMARK   3     TWISTED GENERAL : 0.00 %
REMARK   3 
REMARK   3 RAMA-Z (RAMACHANDRAN PLOT Z-SCORE):
REMARK   3 INTERPRETATION: BAD |RAMA-Z| > 3; SUSPICIOUS 2 < |RAMA-Z| < 3; GOOD |RAMA-Z| < 2.
REMARK   3 SCORES FOR WHOLE/HELIX/SHEET/LOOP ARE SCALED INDEPENDENTLY;
REMARK   3 THEREFORE, THE VALUES ARE NOT RELATED IN A SIMPLE MANNER.
REMARK   3   WHOLE:  0.95 (0.40), RESIDUES: 473
REMARK   3   HELIX:  1.14 (0.35), RESIDUES: 239
REMARK   3   SHEET:  0.12 (0.52), RESIDUES: 89
REMARK   3   LOOP :  0.34 (0.55), RESIDUES: 145
REMARK   3 
HELIX    1   1 ALA A 1283  THR A 1317  1                                  35
HELIX    2   2 LEU A 1319  SER A 1324  1                                   6
HELIX    3   3 PRO A 1331  ILE A 1333  5                                   3
HELIX    4   4 GLU A 1337  PHE A 1341  1                                   5
HELIX    5   5 MET A 1344  HIS A 1351  1                                   8
HELIX    6   6 PHE A 1355  LYS A 1361  1                                   7
HELIX    7   7 PRO A 1366  THR A 1375  5                                  10
HELIX    8   8 ASP A 1378  HIS A 1400  5                                  23
HELIX    9   9 TYR A 1404  HIS A 1412  1                                   9
HELIX   10  10 ILE A 1418  ILE A 1429  1                                  12
HELIX   11  11 TYR A 1432  LEU A 1440  1                                   9
HELIX   12  12 LYS A 1447  MET A 1472  1                                  26
HELIX   13  13 GLU A 1481  GLN A 1483  5                                   3
HELIX   14  14 ILE A 1576  ARG A 1593  1                                  18
HELIX    1   1 GLY B   12  VAL B   14  5                                   3
HELIX    2   2 LYS B   16  THR B   25  1                                  10
HELIX    3   3 ARG B   68  SER B   71  5                                   4
HELIX    4   4 PRO B   87  ALA B   95  1                                   9
HELIX    5   5 TRP B   97  HIS B  104  1                                   8
HELIX    6   6 LYS B  123  GLU B  131  1                                   9
HELIX    7   7 TYR B  139  GLU B  148  1                                  10
HELIX    8   8 LEU B  165  VAL B  176  1                                  12
SHEET    1   A 7 LEU A1542  THR A1545  0
SHEET    2   A 7 LYS A1554  VAL A1559 -1  N  TRP A1558   O  GLY A1543
SHEET    3   A 7 ILE A1569  LYS A1572 -1  N  LEU A1571   O  PHE A1555
SHEET    4   A 7 LEU A1486  TRP A1495 -1  N  TRP A1495   O  VAL A1570
SHEET    5   A 7 ARG A1505  PHE A1512 -1  N  LEU A1511   O  ILE A1487
SHEET    6   A 7 SER A1515  VAL A1522 -1  N  SER A1519   O  HIS A1508
SHEET    7   A 7 LYS A1530  PHE A1538 -1  N  LEU A1537   O  LEU A1516
SHEET    1   A 6 LYS B 153  GLU B 156  0
SHEET    2   A 6 PRO B 109  THR B 115  1  N  LEU B 112   O  LYS B 153
SHEET    3   A 6 VAL B  77  SER B  83  1  N  PHE B  78   O  PRO B 109
SHEET    4   A 6 GLN B   2  GLY B  10  1  N  VAL B   7   O  VAL B  77
SHEET    5   A 6 LYS B  49  ASP B  57  1  N  ASN B  52   O  GLN B   2
SHEET    6   A 6 TYR B  40  VAL B  46 -1  N  VAL B  46   O  LYS B  49
CRYST1  216.000  216.000  216.000  90.00  90.00  90.00 P 1
SCALE1      0.004630  0.000000  0.000000        0.00000
SCALE2      0.000000  0.004630  0.000000        0.00000
SCALE3      0.000000  0.000000  0.004630        0.00000
ATOM      1  N   ASN A1282      77.831  84.310 113.165  1.00119.58           N
ATOM      2  CA  ASN A1282      79.240  84.661 113.303  1.00120.09           C
ATOM      3  C   ASN A1282      79.492  85.424 114.599  1.00120.11           C
ATOM      4  O   ASN A1282      79.847  86.602 114.577  1.00119.69           O
ATOM      5  CB  ASN A1282      79.706  85.492 112.106  1.00120.00           C
ATOM      6  CG  ASN A1282      79.583  84.744 110.794  1.00121.20           C
ATOM      7  OD1 ASN A1282      79.712  83.520 110.749  1.00122.07           O
ATOM      8  ND2 ASN A1282      79.332  85.477 109.716  1.00119.89           N
ATOM      9  N   ALA A1283      79.298  84.742 115.730  1.00119.67           N
ATOM     10  CA  ALA A1283      79.535  85.373 117.025  1.00120.43           C
ATOM     11  C   ALA A1283      81.006  85.726 117.207  1.00120.30           C
ATOM     12  O   ALA A1283      81.334  86.800 117.725  1.00120.58           O
ATOM     13  CB  ALA A1283      79.058  84.456 118.150  1.00118.90           C
ATOM     14  N   GLU A1284      81.905  84.832 116.788  1.00118.91           N
ATOM     15  CA  GLU A1284      83.335  85.089 116.933  1.00118.12           C
ATOM     16  C   GLU A1284      83.764  86.304 116.123  1.00118.79           C
ATOM     17  O   GLU A1284      84.578  87.114 116.585  1.00119.35           O
ATOM     18  CB  GLU A1284      84.132  83.855 116.511  1.00118.40           C
ATOM     19  CG  GLU A1284      83.804  82.601 117.303  1.00118.96           C
ATOM     20  CD  GLU A1284      84.517  81.374 116.772  1.00119.29           C
ATOM     21  OE1 GLU A1284      85.092  81.451 115.666  1.00119.90           O
ATOM     22  OE2 GLU A1284      84.504  80.332 117.460  1.00118.37           O
ATOM     23  N   GLU A1285      83.234  86.443 114.905  1.00117.02           N
ATOM     24  CA  GLU A1285      83.572  87.590 114.070  1.00117.60           C
ATOM     25  C   GLU A1285      83.153  88.895 114.736  1.00116.74           C
ATOM     26  O   GLU A1285      83.931  89.855 114.791  1.00116.10           O
ATOM     27  CB  GLU A1285      82.910  87.445 112.699  1.00116.97           C
ATOM     28  CG  GLU A1285      83.147  88.615 111.758  1.00117.29           C
ATOM     29  CD  GLU A1285      82.429  88.450 110.433  1.00117.72           C
ATOM     30  OE1 GLU A1285      81.666  87.472 110.286  1.00115.84           O
ATOM     31  OE2 GLU A1285      82.628  89.297 109.537  1.00117.72           O
ATOM     32  N   LYS A1286      81.924  88.943 115.256  1.00112.86           N
ATOM     33  CA  LYS A1286      81.450  90.149 115.927  1.00114.27           C
ATOM     34  C   LYS A1286      82.274  90.451 117.172  1.00113.42           C
ATOM     35  O   LYS A1286      82.629  91.609 117.424  1.00114.43           O
ATOM     36  CB  LYS A1286      79.971  90.003 116.287  1.00113.70           C
ATOM     37  CG  LYS A1286      79.050  89.837 115.090  1.00113.69           C
ATOM     38  CD  LYS A1286      77.596  89.759 115.524  1.00114.55           C
ATOM     39  CE  LYS A1286      76.666  89.636 114.327  1.00113.57           C
ATOM     40  NZ  LYS A1286      75.235  89.603 114.736  1.00113.36           N
ATOM     41  N   ARG A1287      82.587  89.421 117.963  1.00109.59           N
ATOM     42  CA  ARG A1287      83.397  89.623 119.160  1.00109.52           C
ATOM     43  C   ARG A1287      84.755  90.212 118.807  1.00110.14           C
ATOM     44  O   ARG A1287      85.183  91.216 119.393  1.00112.40           O
ATOM     45  CB  ARG A1287      83.571  88.302 119.911  1.00110.75           C
ATOM     46  CG  ARG A1287      82.318  87.775 120.589  1.00110.56           C
ATOM     47  CD  ARG A1287      82.585  86.413 121.211  1.00112.44           C
ATOM     48  NE  ARG A1287      81.416  85.869 121.891  1.00115.76           N
ATOM     49  CZ  ARG A1287      81.386  84.691 122.500  1.00113.55           C
ATOM     50  NH1 ARG A1287      82.447  83.901 122.530  1.00111.56           N
ATOM     51  NH2 ARG A1287      80.264  84.296 123.095  1.00111.22           N
ATOM     52  N   LYS A1288      85.449  89.600 117.843  1.00 98.67           N
ATOM     53  CA  LYS A1288      86.769  90.086 117.459  1.00 99.35           C
ATOM     54  C   LYS A1288      86.697  91.506 116.914  1.00 99.62           C
ATOM     55  O   LYS A1288      87.517  92.358 117.277  1.00100.95           O
ATOM     56  CB  LYS A1288      87.395  89.152 116.425  1.00103.53           C
ATOM     57  CG  LYS A1288      88.680  89.688 115.815  1.00102.69           C
ATOM     58  CD  LYS A1288      89.153  88.822 114.660  1.00103.62           C
ATOM     59  CE  LYS A1288      90.387  89.416 114.000  1.00101.77           C
ATOM     60  NZ  LYS A1288      90.830  88.612 112.827  1.00100.93           N
ATOM     61  N   SER A1289      85.715  91.782 116.052  1.00 93.40           N
ATOM     62  CA  SER A1289      85.599  93.111 115.461  1.00 94.50           C
ATOM     63  C   SER A1289      85.370  94.169 116.531  1.00 95.13           C
ATOM     64  O   SER A1289      86.068  95.189 116.569  1.00 94.59           O
ATOM     65  CB  SER A1289      84.469  93.128 114.432  1.00 93.33           C
ATOM     66  OG  SER A1289      84.314  94.418 113.866  1.00 96.73           O
ATOM     67  N   ALA A1290      84.399  93.939 117.420  1.00 89.60           N
ATOM     68  CA  ALA A1290      84.099  94.925 118.452  1.00 89.04           C
ATOM     69  C   ALA A1290      85.282  95.123 119.392  1.00 88.66           C
ATOM     70  O   ALA A1290      85.628  96.262 119.733  1.00 90.90           O
ATOM     71  CB  ALA A1290      82.855  94.505 119.234  1.00 89.01           C
ATOM     72  N   ARG A1291      85.921  94.029 119.815  1.00 87.15           N
ATOM     73  CA  ARG A1291      87.035  94.145 120.749  1.00 87.60           C
ATOM     74  C   ARG A1291      88.197  94.909 120.126  1.00 89.91           C
ATOM     75  O   ARG A1291      88.767  95.815 120.749  1.00 94.15           O
ATOM     76  CB  ARG A1291      87.475  92.755 121.207  1.00 91.50           C
ATOM     77  CG  ARG A1291      88.337  92.752 122.455  1.00 93.68           C
ATOM     78  CD  ARG A1291      88.426  91.359 123.053  1.00 91.10           C
ATOM     79  NE  ARG A1291      89.148  91.351 124.319  1.00 94.05           N
ATOM     80  CZ  ARG A1291      89.288  90.284 125.094  1.00 94.63           C
ATOM     81  NH1 ARG A1291      88.761  89.116 124.764  1.00 93.56           N
ATOM     82  NH2 ARG A1291      89.972  90.392 126.229  1.00 92.39           N
ATOM     83  N   ARG A1292      88.553  94.572 118.882  1.00 73.44           N
ATOM     84  CA  ARG A1292      89.651  95.268 118.223  1.00 67.48           C
ATOM     85  C   ARG A1292      89.311  96.732 117.977  1.00 72.12           C
ATOM     86  O   ARG A1292      90.178  97.603 118.110  1.00 74.94           O
ATOM     87  CB  ARG A1292      90.011  94.571 116.912  1.00 66.41           C
ATOM     88  CG  ARG A1292      91.198  95.197 116.206  1.00 67.97           C
ATOM     89  CD  ARG A1292      91.651  94.375 115.019  1.00 67.30           C
ATOM     90  NE  ARG A1292      92.766  95.010 114.328  1.00 69.05           N
ATOM     91  CZ  ARG A1292      94.037  94.883 114.684  1.00 70.69           C
ATOM     92  NH1 ARG A1292      94.393  94.146 115.722  1.00 68.76           N
ATOM     93  NH2 ARG A1292      94.973  95.512 113.980  1.00 70.72           N
ATOM     94  N   LYS A1293      88.059  97.028 117.620  1.00 70.61           N
ATOM     95  CA  LYS A1293      87.661  98.414 117.401  1.00 72.59           C
ATOM     96  C   LYS A1293      87.796  99.229 118.682  1.00 73.38           C
ATOM     97  O   LYS A1293      88.319 100.354 118.670  1.00 76.07           O
ATOM     98  CB  LYS A1293      86.226  98.456 116.877  1.00 71.17           C
ATOM     99  CG  LYS A1293      85.705  99.841 116.563  1.00 74.16           C
ATOM    100  CD  LYS A1293      84.264  99.775 116.092  1.00 73.37           C
ATOM    101  CE  LYS A1293      84.119  98.842 114.903  1.00 74.83           C
ATOM    102  NZ  LYS A1293      82.699  98.698 114.481  1.00 77.92           N
ATOM    103  N   GLU A1294      87.333  98.671 119.803  1.00 74.32           N
ATOM    104  CA  GLU A1294      87.462  99.371 121.076  1.00 74.89           C
ATOM    105  C   GLU A1294      88.925  99.576 121.443  1.00 75.55           C
ATOM    106  O   GLU A1294      89.310 100.654 121.912  1.00 83.22           O
ATOM    107  CB  GLU A1294      86.730  98.606 122.178  1.00 79.88           C
ATOM    108  CG  GLU A1294      85.237  98.442 121.937  1.00 80.53           C
ATOM    109  CD  GLU A1294      84.514  99.765 121.782  1.00 85.17           C
ATOM    110  OE1 GLU A1294      84.908 100.745 122.449  1.00 90.58           O
ATOM    111  OE2 GLU A1294      83.551  99.827 120.989  1.00 81.49           O
ATOM    112  N   PHE A1295      89.761  98.555 121.226  1.00 75.95           N
ATOM    113  CA  PHE A1295      91.186  98.702 121.508  1.00 79.39           C
ATOM    114  C   PHE A1295      91.818  99.803 120.665  1.00 78.97           C
ATOM    115  O   PHE A1295      92.606 100.607 121.181  1.00 80.75           O
ATOM    116  CB  PHE A1295      91.911  97.377 121.271  1.00 76.35           C
ATOM    117  CG  PHE A1295      91.988  96.500 122.487  1.00 76.96           C
ATOM    118  CD1 PHE A1295      90.938  95.665 122.824  1.00 76.98           C
ATOM    119  CD2 PHE A1295      93.114  96.506 123.290  1.00 80.53           C
ATOM    120  CE1 PHE A1295      91.007  94.858 123.940  1.00 80.33           C
ATOM    121  CE2 PHE A1295      93.189  95.700 124.408  1.00 84.21           C
ATOM    122  CZ  PHE A1295      92.134  94.875 124.734  1.00 84.69           C
ATOM    123  N   ILE A1296      91.485  99.861 119.374  1.00 65.17           N
ATOM    124  CA  ILE A1296      92.086 100.864 118.501  1.00 65.32           C
ATOM    125  C   ILE A1296      91.653 102.266 118.910  1.00 68.17           C
ATOM    126  O   ILE A1296      92.473 103.191 118.956  1.00 71.49           O
ATOM    127  CB  ILE A1296      91.746 100.576 117.028  1.00 67.57           C
ATOM    128  CG1 ILE A1296      92.315  99.225 116.604  1.00 65.90           C
ATOM    129  CG2 ILE A1296      92.315 101.661 116.135  1.00 64.72           C
ATOM    130  CD1 ILE A1296      91.768  98.729 115.294  1.00 63.04           C
ATOM    131  N   MET A1297      90.364 102.453 119.210  1.00 66.77           N
ATOM    132  CA  MET A1297      89.909 103.778 119.630  1.00 63.25           C
ATOM    133  C   MET A1297      90.557 104.194 120.948  1.00 62.34           C
ATOM    134  O   MET A1297      90.967 105.355 121.116  1.00 63.90           O
ATOM    135  CB  MET A1297      88.386 103.801 119.748  1.00 63.22           C
ATOM    136  CG  MET A1297      87.820 105.189 119.985  1.00 67.56           C
ATOM    137  SD  MET A1297      88.247 106.326 118.653  1.00 85.24           S
ATOM    138  CE  MET A1297      87.685 107.882 119.335  1.00 66.22           C
ATOM    139  N   ALA A1298      90.663 103.257 121.894  1.00 60.89           N
ATOM    140  CA  ALA A1298      91.297 103.569 123.168  1.00 58.97           C
ATOM    141  C   ALA A1298      92.751 103.971 122.974  1.00 55.21           C
ATOM    142  O   ALA A1298      93.224 104.926 123.600  1.00 60.39           O
ATOM    143  CB  ALA A1298      91.188 102.374 124.115  1.00 59.71           C
ATOM    144  N   GLU A1299      93.479 103.258 122.109  1.00 50.43           N
ATOM    145  CA  GLU A1299      94.863 103.639 121.845  1.00 54.62           C
ATOM    146  C   GLU A1299      94.941 105.002 121.169  1.00 52.35           C
ATOM    147  O   GLU A1299      95.830 105.803 121.480  1.00 57.52           O
ATOM    148  CB  GLU A1299      95.563 102.584 120.992  1.00 56.41           C
ATOM    149  CG  GLU A1299      97.027 102.905 120.741  1.00 52.72           C
ATOM    150  CD  GLU A1299      97.796 101.738 120.165  1.00 62.48           C
ATOM    151  OE1 GLU A1299      97.263 101.055 119.268  1.00 65.32           O
ATOM    152  OE2 GLU A1299      98.935 101.500 120.617  1.00 64.55           O
ATOM    153  N   LEU A1300      94.013 105.284 120.250  1.00 54.36           N
ATOM    154  CA  LEU A1300      94.013 106.572 119.563  1.00 53.88           C
ATOM    155  C   LEU A1300      93.870 107.723 120.549  1.00 57.17           C
ATOM    156  O   LEU A1300      94.552 108.746 120.421  1.00 38.82           O
ATOM    157  CB  LEU A1300      92.887 106.612 118.530  1.00 56.69           C
ATOM    158  CG  LEU A1300      92.615 107.947 117.833  1.00 56.06           C
ATOM    159  CD1 LEU A1300      93.748 108.311 116.889  1.00 55.31           C
ATOM    160  CD2 LEU A1300      91.292 107.898 117.092  1.00 48.93           C
ATOM    161  N   ILE A1301      92.988 107.577 121.538  1.00 68.02           N
ATOM    162  CA  ILE A1301      92.825 108.650 122.518  1.00 51.51           C
ATOM    163  C   ILE A1301      94.000 108.698 123.498  1.00 53.54           C
ATOM    164  O   ILE A1301      94.535 109.778 123.798  1.00 58.76           O
ATOM    165  CB  ILE A1301      91.479 108.502 123.247  1.00 48.16           C
ATOM    166  CG1 ILE A1301      90.330 108.798 122.285  1.00 52.50           C
ATOM    167  CG2 ILE A1301      91.413 109.431 124.438  1.00 55.88           C
ATOM    168  CD1 ILE A1301      88.982 108.863 122.954  1.00 61.40           C
ATOM    169  N   GLN A1302      94.426 107.539 124.010  1.00 47.99           N
ATOM    170  CA  GLN A1302      95.439 107.495 125.056  1.00 44.36           C
ATOM    171  C   GLN A1302      96.845 107.787 124.551  1.00 49.54           C
ATOM    172  O   GLN A1302      97.732 108.033 125.374  1.00 55.88           O
ATOM    173  CB  GLN A1302      95.416 106.132 125.748  1.00 50.80           C
ATOM    174  CG  GLN A1302      94.173 105.888 126.589  1.00 58.57           C
ATOM    175  CD  GLN A1302      94.113 106.778 127.817  1.00 62.69           C
ATOM    176  OE1 GLN A1302      95.133 107.057 128.445  1.00 61.95           O
ATOM    177  NE2 GLN A1302      92.914 107.230 128.162  1.00 61.87           N
ATOM    178  N   THR A1303      97.082 107.752 123.241  1.00 48.95           N
ATOM    179  CA  THR A1303      98.361 108.210 122.715  1.00 48.79           C
ATOM    180  C   THR A1303      98.333 109.685 122.344  1.00 54.06           C
ATOM    181  O   THR A1303      99.363 110.363 122.447  1.00 58.06           O
ATOM    182  CB  THR A1303      98.769 107.379 121.497  1.00 51.46           C
ATOM    183  OG1 THR A1303      97.632 107.180 120.649  1.00 61.50           O
ATOM    184  CG2 THR A1303      99.316 106.030 121.934  1.00 49.36           C
ATOM    185  N   GLU A1304      97.171 110.200 121.937  1.00 53.84           N
ATOM    186  CA  GLU A1304      97.028 111.637 121.741  1.00 49.99           C
ATOM    187  C   GLU A1304      97.235 112.387 123.050  1.00 50.53           C
ATOM    188  O   GLU A1304      97.889 113.439 123.079  1.00 53.16           O
ATOM    189  CB  GLU A1304      95.653 111.950 121.151  1.00 45.93           C
ATOM    190  CG  GLU A1304      95.381 113.428 120.922  1.00 43.61           C
ATOM    191  CD  GLU A1304      96.078 113.976 119.690  1.00 61.25           C
ATOM    192  OE1 GLU A1304      96.728 113.193 118.965  1.00 59.20           O
ATOM    193  OE2 GLU A1304      95.971 115.195 119.442  1.00 60.12           O
ATOM    194  N   LYS A1305      96.687 111.857 124.148  1.00 45.98           N
ATOM    195  CA  LYS A1305      96.901 112.495 125.445  1.00 39.33           C
ATOM    196  C   LYS A1305      98.384 112.548 125.798  1.00 44.01           C
ATOM    197  O   LYS A1305      98.884 113.579 126.267  1.00 58.19           O
ATOM    198  CB  LYS A1305      96.119 111.759 126.532  1.00 52.66           C
ATOM    199  CG  LYS A1305      94.611 111.888 126.419  1.00 50.48           C
ATOM    200  CD  LYS A1305      93.919 111.109 127.523  1.00 50.26           C
ATOM    201  CE  LYS A1305      92.412 111.245 127.441  1.00 50.22           C
ATOM    202  NZ  LYS A1305      91.729 110.401 128.459  1.00 52.33           N
ATOM    203  N   ALA A1306      99.106 111.447 125.573  1.00 47.75           N
ATOM    204  CA  ALA A1306     100.534 111.419 125.878  1.00 48.17           C
ATOM    205  C   ALA A1306     101.311 112.374 124.981  1.00 53.36           C
ATOM    206  O   ALA A1306     102.275 113.010 125.425  1.00 57.37           O
ATOM    207  CB  ALA A1306     101.072 109.996 125.741  1.00 45.77           C
ATOM    208  N   TYR A1307     100.915 112.479 123.712  1.00 44.64           N
ATOM    209  CA  TYR A1307     101.563 113.422 122.806  1.00 44.12           C
ATOM    210  C   TYR A1307     101.383 114.858 123.285  1.00 46.88           C
ATOM    211  O   TYR A1307     102.335 115.650 123.277  1.00 54.92           O
ATOM    212  CB  TYR A1307     101.000 113.240 121.397  1.00 44.22           C
ATOM    213  CG  TYR A1307     101.525 114.209 120.366  1.00 41.23           C
ATOM    214  CD1 TYR A1307     102.860 114.199 119.991  1.00 38.42           C
ATOM    215  CD2 TYR A1307     100.676 115.115 119.748  1.00 42.02           C
ATOM    216  CE1 TYR A1307     103.337 115.076 119.043  1.00 41.98           C
ATOM    217  CE2 TYR A1307     101.144 115.992 118.799  1.00 36.03           C
ATOM    218  CZ  TYR A1307     102.474 115.969 118.450  1.00 42.32           C
ATOM    219  OH  TYR A1307     102.941 116.847 117.503  1.00 55.27           O
ATOM    220  N   VAL A1308     100.170 115.207 123.719  1.00 49.97           N
ATOM    221  CA  VAL A1308      99.926 116.553 124.234  1.00 49.53           C
ATOM    222  C   VAL A1308     100.747 116.801 125.495  1.00 50.42           C
ATOM    223  O   VAL A1308     101.328 117.881 125.676  1.00 57.90           O
ATOM    224  CB  VAL A1308      98.421 116.766 124.480  1.00 50.51           C
ATOM    225  CG1 VAL A1308      98.180 118.066 125.223  1.00 47.89           C
ATOM    226  CG2 VAL A1308      97.669 116.764 123.160  1.00 47.20           C
ATOM    227  N   ARG A1309     100.815 115.805 126.384  1.00 56.02           N
ATOM    228  CA  ARG A1309     101.612 115.959 127.599  1.00 49.77           C
ATOM    229  C   ARG A1309     103.085 116.183 127.273  1.00 49.26           C
ATOM    230  O   ARG A1309     103.742 117.035 127.883  1.00 60.09           O
ATOM    231  CB  ARG A1309     101.449 114.732 128.496  1.00 48.95           C
ATOM    232  CG  ARG A1309     102.121 114.876 129.851  1.00 59.42           C
ATOM    233  CD  ARG A1309     102.502 113.528 130.446  1.00 63.23           C
ATOM    234  NE  ARG A1309     103.622 112.915 129.742  1.00 58.53           N
ATOM    235  CZ  ARG A1309     103.516 111.888 128.910  1.00 61.37           C
ATOM    236  NH1 ARG A1309     102.350 111.312 128.669  1.00 56.46           N
ATOM    237  NH2 ARG A1309     104.608 111.424 128.310  1.00 62.26           N
ATOM    238  N   ASP A1310     103.622 115.423 126.317  1.00 44.97           N
ATOM    239  CA  ASP A1310     105.029 115.574 125.956  1.00 47.57           C
ATOM    240  C   ASP A1310     105.297 116.927 125.310  1.00 51.56           C
ATOM    241  O   ASP A1310     106.343 117.540 125.555  1.00 50.57           O
ATOM    242  CB  ASP A1310     105.461 114.439 125.031  1.00 51.32           C
ATOM    243  CG  ASP A1310     105.651 113.129 125.767  1.00 62.43           C
ATOM    244  OD1 ASP A1310     105.997 113.165 126.967  1.00 58.52           O
ATOM    245  OD2 ASP A1310     105.458 112.064 125.147  1.00 61.31           O
ATOM    246  N   LEU A1311     104.368 117.412 124.481  1.00 58.38           N
ATOM    247  CA  LEU A1311     104.528 118.745 123.908  1.00 50.72           C
ATOM    248  C   LEU A1311     104.538 119.813 124.995  1.00 50.32           C
ATOM    249  O   LEU A1311     105.359 120.739 124.960  1.00 60.75           O
ATOM    250  CB  LEU A1311     103.420 119.027 122.894  1.00 43.35           C
ATOM    251  CG  LEU A1311     103.480 118.267 121.571  1.00 42.02           C
ATOM    252  CD1 LEU A1311     102.435 118.805 120.613  1.00 47.50           C
ATOM    253  CD2 LEU A1311     104.867 118.351 120.959  1.00 45.24           C
ATOM    254  N   ARG A1312     103.634 119.700 125.972  1.00 42.52           N
ATOM    255  CA  ARG A1312     103.611 120.668 127.065  1.00 40.28           C
ATOM    256  C   ARG A1312     104.906 120.628 127.866  1.00 48.06           C
ATOM    257  O   ARG A1312     105.447 121.675 128.236  1.00 55.93           O
ATOM    258  CB  ARG A1312     102.413 120.413 127.978  1.00 47.29           C
ATOM    259  CG  ARG A1312     102.268 121.437 129.091  1.00 55.13           C
ATOM    260  CD  ARG A1312     101.161 121.069 130.067  1.00 54.65           C
ATOM    261  NE  ARG A1312      99.861 120.951 129.417  1.00 60.78           N
ATOM    262  CZ  ARG A1312      99.245 119.801 129.178  1.00 60.82           C
ATOM    263  NH1 ARG A1312      99.777 118.644 129.536  1.00 62.52           N
ATOM    264  NH2 ARG A1312      98.063 119.813 128.568  1.00 54.64           N
ATOM    265  N   GLU A1313     105.415 119.425 128.148  1.00 53.60           N
ATOM    266  CA  GLU A1313     106.669 119.312 128.888  1.00 54.34           C
ATOM    267  C   GLU A1313     107.829 119.927 128.114  1.00 62.58           C
ATOM    268  O   GLU A1313     108.670 120.626 128.692  1.00 70.71           O
ATOM    269  CB  GLU A1313     106.960 117.847 129.214  1.00 54.56           C
ATOM    270  CG  GLU A1313     105.989 117.225 130.201  1.00 63.52           C
ATOM    271  CD  GLU A1313     106.296 115.766 130.481  1.00 70.81           C
ATOM    272  OE1 GLU A1313     107.208 115.213 129.832  1.00 67.68           O
ATOM    273  OE2 GLU A1313     105.624 115.173 131.351  1.00 70.10           O
ATOM    274  N   CYS A1314     107.894 119.677 126.803  1.00 53.49           N
ATOM    275  CA  CYS A1314     108.956 120.267 125.994  1.00 50.36           C
ATOM    276  C   CYS A1314     108.865 121.786 125.986  1.00 56.29           C
ATOM    277  O   CYS A1314     109.888 122.477 126.052  1.00 61.77           O
ATOM    278  CB  CYS A1314     108.900 119.726 124.567  1.00 57.30           C
ATOM    279  SG  CYS A1314     110.051 120.533 123.434  1.00 57.49           S
ATOM    280  N   MET A1315     107.648 122.325 125.889  1.00 52.36           N
ATOM    281  CA  MET A1315     107.485 123.774 125.918  1.00 48.89           C
ATOM    282  C   MET A1315     107.893 124.356 127.266  1.00 51.09           C
ATOM    283  O   MET A1315     108.515 125.423 127.323  1.00 62.74           O
ATOM    284  CB  MET A1315     106.041 124.149 125.590  1.00 44.89           C
ATOM    285  CG  MET A1315     105.693 124.053 124.117  1.00 52.64           C
ATOM    286  SD  MET A1315     103.933 124.290 123.825  1.00 63.45           S
ATOM    287  CE  MET A1315     103.636 125.779 124.773  1.00 58.64           C
ATOM    288  N   ASP A1316     107.558 123.676 128.359  1.00 52.80           N
ATOM    289  CA  ASP A1316     107.775 124.221 129.692  1.00 56.87           C
ATOM    290  C   ASP A1316     109.142 123.888 130.276  1.00 54.48           C
ATOM    291  O   ASP A1316     109.454 124.359 131.374  1.00 58.10           O
ATOM    292  CB  ASP A1316     106.683 123.726 130.645  1.00 60.01           C
ATOM    293  CG  ASP A1316     105.307 124.227 130.262  1.00 63.51           C
ATOM    294  OD1 ASP A1316     105.207 125.016 129.299  1.00 63.40           O
ATOM    295  OD2 ASP A1316     104.324 123.831 130.922  1.00 60.98           O
ATOM    296  N   THR A1317     109.963 123.096 129.590  1.00 52.24           N
ATOM    297  CA  THR A1317     111.276 122.737 130.115  1.00 56.70           C
ATOM    298  C   THR A1317     112.430 123.334 129.323  1.00 61.90           C
ATOM    299  O   THR A1317     113.278 124.022 129.897  1.00 72.67           O
ATOM    300  CB  THR A1317     111.421 121.211 130.171  1.00 55.72           C
ATOM    301  OG1 THR A1317     111.021 120.641 128.920  1.00 63.18           O
ATOM    302  CG2 THR A1317     110.562 120.639 131.286  1.00 61.87           C
ATOM    303  N   TYR A1318     112.494 123.091 128.015  1.00 56.13           N
ATOM    304  CA  TYR A1318     113.618 123.582 127.227  1.00 46.87           C
ATOM    305  C   TYR A1318     113.370 124.972 126.657  1.00 53.12           C
ATOM    306  O   TYR A1318     114.267 125.821 126.692  1.00 58.68           O
ATOM    307  CB  TYR A1318     113.932 122.603 126.093  1.00 55.44           C
ATOM    308  CG  TYR A1318     114.390 121.247 126.573  1.00 56.66           C
ATOM    309  CD1 TYR A1318     115.695 121.046 126.997  1.00 53.36           C
ATOM    310  CD2 TYR A1318     113.518 120.167 126.601  1.00 54.46           C
ATOM    311  CE1 TYR A1318     116.120 119.811 127.439  1.00 51.97           C
ATOM    312  CE2 TYR A1318     113.934 118.927 127.042  1.00 57.18           C
ATOM    313  CZ  TYR A1318     115.237 118.756 127.459  1.00 52.96           C
ATOM    314  OH  TYR A1318     115.661 117.524 127.899  1.00 44.21           O
ATOM    315  N   LEU A1319     112.173 125.219 126.123  1.00 52.47           N
ATOM    316  CA  LEU A1319     111.863 126.533 125.566  1.00 47.33           C
ATOM    317  C   LEU A1319     111.863 127.608 126.646  1.00 53.02           C
ATOM    318  O   LEU A1319     112.347 128.725 126.419  1.00 60.08           O
ATOM    319  CB  LEU A1319     110.513 126.488 124.851  1.00 46.98           C
ATOM    320  CG  LEU A1319     109.981 127.803 124.279  1.00 46.41           C
ATOM    321  CD1 LEU A1319     110.869 128.306 123.155  1.00 57.06           C
ATOM    322  CD2 LEU A1319     108.549 127.637 123.801  1.00 48.36           C
ATOM    323  N   TRP A1320     111.325 127.287 127.825  1.00 58.44           N
ATOM    324  CA  TRP A1320     111.207 128.276 128.891  1.00 49.10           C
ATOM    325  C   TRP A1320     112.572 128.792 129.324  1.00 51.09           C
ATOM    326  O   TRP A1320     112.729 129.984 129.609  1.00 61.64           O
ATOM    327  CB  TRP A1320     110.457 127.677 130.080  1.00 52.03           C
ATOM    328  CG  TRP A1320     110.231 128.646 131.199  1.00 56.75           C
ATOM    329  CD1 TRP A1320     109.175 129.497 131.345  1.00 60.82           C
ATOM    330  CD2 TRP A1320     111.079 128.861 132.331  1.00 59.71           C
ATOM    331  NE1 TRP A1320     109.314 130.230 132.497  1.00 60.38           N
ATOM    332  CE2 TRP A1320     110.476 129.859 133.121  1.00 60.01           C
ATOM    333  CE3 TRP A1320     112.291 128.308 132.754  1.00 59.28           C
ATOM    334  CZ2 TRP A1320     111.043 130.314 134.307  1.00 56.51           C
ATOM    335  CZ3 TRP A1320     112.852 128.761 133.931  1.00 59.15           C
ATOM    336  CH2 TRP A1320     112.228 129.754 134.695  1.00 58.21           C
ATOM    337  N   GLU A1321     113.571 127.912 129.386  1.00 58.81           N
ATOM    338  CA  GLU A1321     114.915 128.354 129.739  1.00 66.46           C
ATOM    339  C   GLU A1321     115.466 129.323 128.700  1.00 69.11           C
ATOM    340  O   GLU A1321     116.142 130.299 129.047  1.00 65.86           O
ATOM    341  CB  GLU A1321     115.840 127.149 129.898  1.00 61.31           C
ATOM    342  CG  GLU A1321     115.450 126.210 131.026  1.00 61.41           C
ATOM    343  CD  GLU A1321     115.638 126.827 132.398  1.00 69.17           C
ATOM    344  OE1 GLU A1321     116.446 127.770 132.524  1.00 76.85           O
ATOM    345  OE2 GLU A1321     114.977 126.368 133.353  1.00 65.70           O
ATOM    346  N   MET A1322     115.200 129.065 127.418  1.00 60.68           N
ATOM    347  CA  MET A1322     115.672 129.969 126.375  1.00 58.56           C
ATOM    348  C   MET A1322     114.982 131.324 126.457  1.00 68.93           C
ATOM    349  O   MET A1322     115.632 132.365 126.307  1.00 72.97           O
ATOM    350  CB  MET A1322     115.453 129.350 124.996  1.00 56.69           C
ATOM    351  CG  MET A1322     116.323 128.148 124.704  1.00 59.16           C
ATOM    352  SD  MET A1322     116.374 127.786 122.942  1.00 80.00           S
ATOM    353  CE  MET A1322     117.243 129.228 122.334  1.00 57.14           C
ATOM    354  N   THR A1323     113.670 131.336 126.693  1.00 68.42           N
ATOM    355  CA  THR A1323     112.935 132.597 126.652  1.00 62.89           C
ATOM    356  C   THR A1323     113.093 133.385 127.949  1.00 63.92           C
ATOM    357  O   THR A1323     113.619 134.503 127.947  1.00 67.85           O
ATOM    358  CB  THR A1323     111.454 132.340 126.357  1.00 64.42           C
ATOM    359  OG1 THR A1323     110.900 131.490 127.367  1.00 70.59           O
ATOM    360  CG2 THR A1323     111.292 131.680 124.998  1.00 61.89           C
ATOM    361  N   SER A1324     112.649 132.818 129.068  1.00 65.57           N
ATOM    362  CA  SER A1324     112.629 133.507 130.354  1.00 70.89           C
ATOM    363  C   SER A1324     113.524 132.821 131.383  1.00 70.53           C
ATOM    364  O   SER A1324     113.152 132.669 132.547  1.00 69.93           O
ATOM    365  CB  SER A1324     111.201 133.612 130.882  1.00 70.83           C
ATOM    366  OG  SER A1324     110.360 134.270 129.952  1.00 70.51           O
ATOM    367  N   GLY A1325     114.718 132.399 130.965  1.00 78.18           N
ATOM    368  CA  GLY A1325     115.639 131.723 131.853  1.00 74.69           C
ATOM    369  C   GLY A1325     116.635 132.670 132.500  1.00 82.23           C
ATOM    370  O   GLY A1325     116.612 133.884 132.305  1.00 85.58           O
ATOM    371  N   VAL A1326     117.527 132.083 133.295  1.00 85.88           N
ATOM    372  CA  VAL A1326     118.565 132.836 133.991  1.00 87.74           C
ATOM    373  C   VAL A1326     119.970 132.401 133.605  1.00 86.89           C
ATOM    374  O   VAL A1326     120.935 133.098 133.954  1.00 87.45           O
ATOM    375  CB  VAL A1326     118.392 132.751 135.525  1.00 87.85           C
ATOM    376  CG1 VAL A1326     118.956 133.993 136.201  1.00 85.65           C
ATOM    377  CG2 VAL A1326     116.930 132.553 135.893  1.00 85.81           C
ATOM    378  N   GLU A1327     120.125 131.287 132.896  1.00 86.61           N
ATOM    379  CA  GLU A1327     121.441 130.783 132.544  1.00 87.75           C
ATOM    380  C   GLU A1327     122.018 131.568 131.367  1.00 89.27           C
ATOM    381  O   GLU A1327     121.333 132.358 130.711  1.00 92.00           O
ATOM    382  CB  GLU A1327     121.366 129.293 132.213  1.00 87.55           C
ATOM    383  CG  GLU A1327     122.630 128.513 132.539  1.00 88.51           C
ATOM    384  CD  GLU A1327     122.841 128.336 134.031  1.00 89.33           C
ATOM    385  OE1 GLU A1327     121.873 128.520 134.798  1.00 88.74           O
ATOM    386  OE2 GLU A1327     123.976 128.010 134.436  1.00 90.21           O
ATOM    387  N   GLU A1328     123.303 131.340 131.102  1.00 88.62           N
ATOM    388  CA  GLU A1328     124.017 132.027 130.027  1.00 88.11           C
ATOM    389  C   GLU A1328     123.798 131.259 128.729  1.00 90.35           C
ATOM    390  O   GLU A1328     124.383 130.195 128.515  1.00 88.90           O
ATOM    391  CB  GLU A1328     125.500 132.147 130.357  1.00 88.18           C
ATOM    392  CG  GLU A1328     126.320 132.835 129.279  1.00 90.37           C
ATOM    393  CD  GLU A1328     127.798 132.876 129.610  1.00 93.65           C
ATOM    394  OE1 GLU A1328     128.202 132.246 130.610  1.00 93.05           O
ATOM    395  OE2 GLU A1328     128.556 133.540 128.872  1.00 92.58           O
ATOM    396  N   ILE A1329     122.955 131.804 127.861  1.00 84.76           N
ATOM    397  CA  ILE A1329     122.686 131.178 126.561  1.00 81.73           C
ATOM    398  C   ILE A1329     123.946 131.239 125.705  1.00 83.93           C
ATOM    399  O   ILE A1329     124.661 132.257 125.740  1.00 81.38           O
ATOM    400  CB  ILE A1329     121.516 131.880 125.870  1.00 79.66           C
ATOM    401  CG1 ILE A1329     120.305 131.938 126.803  1.00 76.80           C
ATOM    402  CG2 ILE A1329     121.149 131.179 124.573  1.00 78.91           C
ATOM    403  CD1 ILE A1329     119.112 132.645 126.206  1.00 80.75           C
ATOM    404  N   PRO A1330     124.270 130.193 124.947  1.00 79.53           N
ATOM    405  CA  PRO A1330     125.405 130.283 124.036  1.00 79.00           C
ATOM    406  C   PRO A1330     125.188 131.386 123.021  1.00 75.91           C
ATOM    407  O   PRO A1330     124.041 131.687 122.638  1.00 71.47           O
ATOM    408  CB  PRO A1330     125.432 128.900 123.371  1.00 73.01           C
ATOM    409  CG  PRO A1330     124.819 128.000 124.377  1.00 69.05           C
ATOM    410  CD  PRO A1330     123.755 128.817 125.052  1.00 72.18           C
ATOM    411  N   PRO A1331     126.264 132.034 122.568  1.00 79.37           N
ATOM    412  CA  PRO A1331     126.104 133.178 121.655  1.00 78.16           C
ATOM    413  C   PRO A1331     125.411 132.837 120.348  1.00 77.77           C
ATOM    414  O   PRO A1331     124.710 133.690 119.790  1.00 73.77           O
ATOM    415  CB  PRO A1331     127.550 133.638 121.418  1.00 76.36           C
ATOM    416  CG  PRO A1331     128.326 133.091 122.571  1.00 75.69           C
ATOM    417  CD  PRO A1331     127.674 131.790 122.912  1.00 75.08           C
ATOM    418  N   GLY A1332     125.587 131.620 119.836  1.00 76.33           N
ATOM    419  CA  GLY A1332     125.079 131.282 118.520  1.00 72.23           C
ATOM    420  C   GLY A1332     123.625 130.870 118.451  1.00 71.33           C
ATOM    421  O   GLY A1332     123.114 130.673 117.345  1.00 70.41           O
ATOM    422  N   ILE A1333     122.942 130.732 119.586  1.00 70.54           N
ATOM    423  CA  ILE A1333     121.555 130.277 119.578  1.00 67.08           C
ATOM    424  C   ILE A1333     120.665 131.263 120.321  1.00 67.05           C
ATOM    425  O   ILE A1333     119.540 130.927 120.706  1.00 67.73           O
ATOM    426  CB  ILE A1333     121.421 128.870 120.187  1.00 68.37           C
ATOM    427  CG1 ILE A1333     121.832 128.883 121.659  1.00 71.69           C
ATOM    428  CG2 ILE A1333     122.249 127.866 119.404  1.00 70.04           C
ATOM    429  CD1 ILE A1333     121.566 127.581 122.372  1.00 75.06           C
ATOM    430  N   VAL A1334     121.152 132.480 120.528  1.00 64.01           N
ATOM    431  CA  VAL A1334     120.369 133.496 121.220  1.00 62.33           C
ATOM    432  C   VAL A1334     119.350 134.089 120.255  1.00 62.58           C
ATOM    433  O   VAL A1334     119.642 134.312 119.074  1.00 66.18           O
ATOM    434  CB  VAL A1334     121.289 134.577 121.818  1.00 64.12           C
ATOM    435  CG1 VAL A1334     122.090 135.277 120.730  1.00 65.32           C
ATOM    436  CG2 VAL A1334     120.480 135.579 122.630  1.00 60.06           C
ATOM    437  N   ASN A1335     118.133 134.310 120.754  1.00 53.47           N
ATOM    438  CA  ASN A1335     117.035 134.907 119.995  1.00 45.92           C
ATOM    439  C   ASN A1335     116.623 134.062 118.794  1.00 45.07           C
ATOM    440  O   ASN A1335     116.008 134.576 117.855  1.00 56.54           O
ATOM    441  CB  ASN A1335     117.380 136.330 119.539  1.00 49.58           C
ATOM    442  CG  ASN A1335     117.711 137.248 120.697  1.00 60.49           C
ATOM    443  OD1 ASN A1335     118.815 137.784 120.783  1.00 59.70           O
ATOM    444  ND2 ASN A1335     116.751 137.437 121.594  1.00 59.16           N
ATOM    445  N   LYS A1336     116.939 132.771 118.801  1.00 30.18           N
ATOM    446  CA  LYS A1336     116.625 131.873 117.697  1.00 35.94           C
ATOM    447  C   LYS A1336     115.793 130.686 118.166  1.00 43.83           C
ATOM    448  O   LYS A1336     115.968 129.561 117.696  1.00 45.85           O
ATOM    449  CB  LYS A1336     117.897 131.388 117.009  1.00 38.37           C
ATOM    450  CG  LYS A1336     118.671 132.474 116.289  1.00 49.44           C
ATOM    451  CD  LYS A1336     119.877 131.901 115.571  1.00 46.38           C
ATOM    452  CE  LYS A1336     120.647 132.982 114.839  1.00 51.88           C
ATOM    453  NZ  LYS A1336     121.838 132.429 114.139  1.00 57.87           N
ATOM    454  N   GLU A1337     114.876 130.918 119.106  1.00 47.65           N
ATOM    455  CA  GLU A1337     114.035 129.823 119.576  1.00 45.54           C
ATOM    456  C   GLU A1337     112.989 129.431 118.539  1.00 54.51           C
ATOM    457  O   GLU A1337     112.562 128.272 118.502  1.00 62.53           O
ATOM    458  CB  GLU A1337     113.365 130.192 120.899  1.00 41.99           C
ATOM    459  CG  GLU A1337     112.527 131.456 120.855  1.00 50.79           C
ATOM    460  CD  GLU A1337     113.283 132.676 121.338  1.00 60.26           C
ATOM    461  OE1 GLU A1337     114.444 132.525 121.773  1.00 59.93           O
ATOM    462  OE2 GLU A1337     112.714 133.786 121.287  1.00 63.02           O
ATOM    463  N   LEU A1338     112.571 130.372 117.689  1.00 54.86           N
ATOM    464  CA  LEU A1338     111.598 130.047 116.651  1.00 48.23           C
ATOM    465  C   LEU A1338     112.188 129.099 115.617  1.00 51.75           C
ATOM    466  O   LEU A1338     111.489 128.222 115.101  1.00 54.88           O
ATOM    467  CB  LEU A1338     111.091 131.324 115.983  1.00 51.74           C
ATOM    468  CG  LEU A1338     110.164 132.206 116.821  1.00 53.46           C
ATOM    469  CD1 LEU A1338     109.693 133.405 116.017  1.00 52.92           C
ATOM    470  CD2 LEU A1338     108.980 131.403 117.331  1.00 52.80           C
ATOM    471  N   ILE A1339     113.468 129.271 115.287  1.00 56.83           N
ATOM    472  CA  ILE A1339     114.122 128.344 114.369  1.00 57.19           C
ATOM    473  C   ILE A1339     114.223 126.957 114.991  1.00 57.22           C
ATOM    474  O   ILE A1339     113.955 125.946 114.333  1.00 58.60           O
ATOM    475  CB  ILE A1339     115.505 128.883 113.960  1.00 54.07           C
ATOM    476  CG1 ILE A1339     115.360 130.186 113.174  1.00 50.58           C
ATOM    477  CG2 ILE A1339     116.270 127.849 113.147  1.00 47.50           C
ATOM    478  CD1 ILE A1339     116.680 130.772 112.732  1.00 56.74           C
ATOM    479  N   ILE A1340     114.603 126.887 116.268  1.00 45.54           N
ATOM    480  CA  ILE A1340     114.869 125.598 116.900  1.00 47.86           C
ATOM    481  C   ILE A1340     113.574 124.826 117.124  1.00 47.13           C
ATOM    482  O   ILE A1340     113.479 123.637 116.798  1.00 57.63           O
ATOM    483  CB  ILE A1340     115.644 125.798 118.215  1.00 46.47           C
ATOM    484  CG1 ILE A1340     117.034 126.363 117.928  1.00 45.23           C
ATOM    485  CG2 ILE A1340     115.752 124.489 118.977  1.00 45.35           C
ATOM    486  CD1 ILE A1340     117.877 126.544 119.161  1.00 49.79           C
ATOM    487  N   PHE A1341     112.559 125.482 117.679  1.00 38.59           N
ATOM    488  CA  PHE A1341     111.325 124.793 118.026  1.00 46.89           C
ATOM    489  C   PHE A1341     110.255 124.882 116.947  1.00 49.67           C
ATOM    490  O   PHE A1341     109.210 124.238 117.084  1.00 58.97           O
ATOM    491  CB  PHE A1341     110.768 125.338 119.348  1.00 43.88           C
ATOM    492  CG  PHE A1341     111.642 125.046 120.533  1.00 43.50           C
ATOM    493  CD1 PHE A1341     111.514 123.856 121.224  1.00 50.54           C
ATOM    494  CD2 PHE A1341     112.600 125.954 120.949  1.00 47.91           C
ATOM    495  CE1 PHE A1341     112.320 123.580 122.307  1.00 46.75           C
ATOM    496  CE2 PHE A1341     113.408 125.682 122.033  1.00 42.11           C
ATOM    497  CZ  PHE A1341     113.268 124.494 122.712  1.00 43.37           C
ATOM    498  N   GLY A1342     110.488 125.645 115.883  1.00 40.17           N
ATOM    499  CA  GLY A1342     109.495 125.755 114.834  1.00 47.55           C
ATOM    500  C   GLY A1342     108.200 126.353 115.346  1.00 43.81           C
ATOM    501  O   GLY A1342     108.180 127.221 116.224  1.00 47.72           O
ATOM    502  N   ASN A1343     107.092 125.870 114.790  1.00 46.24           N
ATOM    503  CA  ASN A1343     105.755 126.282 115.211  1.00 52.46           C
ATOM    504  C   ASN A1343     105.130 125.266 116.155  1.00 62.74           C
ATOM    505  O   ASN A1343     103.922 125.016 116.102  1.00 61.80           O
ATOM    506  CB  ASN A1343     104.861 126.515 113.997  1.00 44.60           C
ATOM    507  CG  ASN A1343     104.670 125.267 113.166  1.00 55.40           C
ATOM    508  OD1 ASN A1343     105.468 124.334 113.234  1.00 56.67           O
ATOM    509  ND2 ASN A1343     103.608 125.245 112.372  1.00 61.24           N
ATOM    510  N   MET A1344     105.945 124.659 117.024  1.00 62.41           N
ATOM    511  CA  MET A1344     105.436 123.662 117.961  1.00 49.55           C
ATOM    512  C   MET A1344     104.352 124.237 118.861  1.00 45.60           C
ATOM    513  O   MET A1344     103.441 123.511 119.273  1.00 48.96           O
ATOM    514  CB  MET A1344     106.583 123.101 118.803  1.00 47.13           C
ATOM    515  CG  MET A1344     106.152 122.074 119.840  1.00 57.89           C
ATOM    516  SD  MET A1344     107.513 121.437 120.835  1.00 69.21           S
ATOM    517  CE  MET A1344     108.501 120.633 119.580  1.00 57.39           C
ATOM    518  N   GLN A1345     104.424 125.532 119.172  1.00 60.04           N
ATOM    519  CA  GLN A1345     103.386 126.151 119.989  1.00 65.82           C
ATOM    520  C   GLN A1345     102.051 126.181 119.253  1.00 62.26           C
ATOM    521  O   GLN A1345     100.994 125.990 119.865  1.00 75.21           O
ATOM    522  CB  GLN A1345     103.816 127.557 120.401  1.00 61.45           C
ATOM    523  CG  GLN A1345     102.954 128.186 121.479  1.00 59.79           C
ATOM    524  CD  GLN A1345     103.623 129.382 122.123  1.00 67.79           C
ATOM    525  OE1 GLN A1345     104.834 129.567 122.005  1.00 69.05           O
ATOM    526  NE2 GLN A1345     102.837 130.203 122.809  1.00 71.42           N
ATOM    527  N   GLU A1346     102.080 126.406 117.938  1.00 46.56           N
ATOM    528  CA  GLU A1346     100.854 126.335 117.149  1.00 50.15           C
ATOM    529  C   GLU A1346     100.256 124.935 117.188  1.00 55.06           C
ATOM    530  O   GLU A1346      99.042 124.773 117.360  1.00 60.25           O
ATOM    531  CB  GLU A1346     101.137 126.751 115.705  1.00 62.50           C
ATOM    532  CG  GLU A1346     101.649 128.170 115.545  1.00 66.93           C
ATOM    533  CD  GLU A1346     100.538 129.199 115.580  1.00 71.63           C
ATOM    534  OE1 GLU A1346      99.354 128.801 115.589  1.00 69.46           O
ATOM    535  OE2 GLU A1346     100.850 130.408 115.596  1.00 71.35           O
ATOM    536  N   ILE A1347     101.099 123.909 117.035  1.00 46.42           N
ATOM    537  CA  ILE A1347     100.622 122.529 117.071  1.00 47.84           C
ATOM    538  C   ILE A1347     100.029 122.206 118.436  1.00 53.95           C
ATOM    539  O   ILE A1347      98.970 121.572 118.539  1.00 43.17           O
ATOM    540  CB  ILE A1347     101.765 121.564 116.707  1.00 42.81           C
ATOM    541  CG1 ILE A1347     102.337 121.905 115.332  1.00 37.95           C
ATOM    542  CG2 ILE A1347     101.281 120.131 116.728  1.00 42.45           C
ATOM    543  CD1 ILE A1347     103.438 120.975 114.890  1.00 37.05           C
ATOM    544  N   TYR A1348     100.703 122.636 119.505  1.00 57.75           N
ATOM    545  CA  TYR A1348     100.195 122.410 120.852  1.00 39.47           C
ATOM    546  C   TYR A1348      98.836 123.068 121.044  1.00 43.00           C
ATOM    547  O   TYR A1348      97.883 122.425 121.497  1.00 50.63           O
ATOM    548  CB  TYR A1348     101.198 122.932 121.882  1.00 40.36           C
ATOM    549  CG  TYR A1348     100.713 122.835 123.310  1.00 52.23           C
ATOM    550  CD1 TYR A1348     100.839 121.654 124.025  1.00 51.96           C
ATOM    551  CD2 TYR A1348     100.130 123.925 123.943  1.00 58.69           C
ATOM    552  CE1 TYR A1348     100.397 121.559 125.327  1.00 50.25           C
ATOM    553  CE2 TYR A1348      99.683 123.839 125.245  1.00 52.25           C
ATOM    554  CZ  TYR A1348      99.820 122.654 125.932  1.00 52.70           C
ATOM    555  OH  TYR A1348      99.378 122.561 127.231  1.00 58.17           O
ATOM    556  N   GLU A1349      98.720 124.350 120.691  1.00 51.23           N
ATOM    557  CA  GLU A1349      97.452 125.047 120.873  1.00 47.36           C
ATOM    558  C   GLU A1349      96.354 124.504 119.970  1.00 50.12           C
ATOM    559  O   GLU A1349      95.173 124.676 120.286  1.00 52.60           O
ATOM    560  CB  GLU A1349      97.630 126.545 120.633  1.00 53.08           C
ATOM    561  CG  GLU A1349      98.536 127.223 121.642  1.00 57.87           C
ATOM    562  CD  GLU A1349      98.540 128.729 121.497  1.00 67.15           C
ATOM    563  OE1 GLU A1349      97.666 129.261 120.780  1.00 68.30           O
ATOM    564  OE2 GLU A1349      99.418 129.381 122.100  1.00 64.20           O
ATOM    565  N   PHE A1350      96.707 123.868 118.853  1.00 50.70           N
ATOM    566  CA  PHE A1350      95.693 123.191 118.053  1.00 49.83           C
ATOM    567  C   PHE A1350      95.222 121.907 118.726  1.00 58.56           C
ATOM    568  O   PHE A1350      94.016 121.645 118.805  1.00 53.99           O
ATOM    569  CB  PHE A1350      96.231 122.892 116.653  1.00 47.44           C
ATOM    570  CG  PHE A1350      95.409 121.891 115.891  1.00 53.09           C
ATOM    571  CD1 PHE A1350      94.126 122.201 115.474  1.00 56.53           C
ATOM    572  CD2 PHE A1350      95.922 120.640 115.589  1.00 52.63           C
ATOM    573  CE1 PHE A1350      93.370 121.281 114.775  1.00 58.91           C
ATOM    574  CE2 PHE A1350      95.169 119.718 114.890  1.00 51.24           C
ATOM    575  CZ  PHE A1350      93.893 120.040 114.482  1.00 57.71           C
ATOM    576  N   HIS A1351      96.162 121.093 119.215  1.00 59.17           N
ATOM    577  CA  HIS A1351      95.791 119.823 119.834  1.00 48.46           C
ATOM    578  C   HIS A1351      95.209 120.021 121.228  1.00 50.45           C
ATOM    579  O   HIS A1351      94.209 119.387 121.584  1.00 51.41           O
ATOM    580  CB  HIS A1351      97.001 118.893 119.889  1.00 47.26           C
ATOM    581  CG  HIS A1351      97.391 118.329 118.560  1.00 51.89           C
ATOM    582  ND1 HIS A1351      96.861 117.158 118.065  1.00 52.55           N
ATOM    583  CD2 HIS A1351      98.260 118.775 117.622  1.00 42.60           C
ATOM    584  CE1 HIS A1351      97.386 116.906 116.879  1.00 52.48           C
ATOM    585  NE2 HIS A1351      98.238 117.872 116.587  1.00 42.07           N
ATOM    586  N   ASN A1352      95.816 120.897 122.030  1.00 52.53           N
ATOM    587  CA  ASN A1352      95.408 121.044 123.423  1.00 46.21           C
ATOM    588  C   ASN A1352      94.051 121.718 123.571  1.00 49.29           C
ATOM    589  O   ASN A1352      93.405 121.555 124.611  1.00 59.00           O
ATOM    590  CB  ASN A1352      96.471 121.829 124.196  1.00 52.86           C
ATOM    591  CG  ASN A1352      96.149 121.956 125.671  1.00 62.74           C
ATOM    592  OD1 ASN A1352      96.460 121.068 126.464  1.00 64.77           O
ATOM    593  ND2 ASN A1352      95.529 123.068 126.047  1.00 61.73           N
ATOM    594  N   ASN A1353      93.595 122.459 122.561  1.00 52.82           N
ATOM    595  CA  ASN A1353      92.365 123.227 122.685  1.00 53.75           C
ATOM    596  C   ASN A1353      91.226 122.740 121.802  1.00 62.52           C
ATOM    597  O   ASN A1353      90.065 123.001 122.133  1.00 65.90           O
ATOM    598  CB  ASN A1353      92.626 124.708 122.368  1.00 61.33           C
ATOM    599  CG  ASN A1353      93.615 125.345 123.324  1.00 64.44           C
ATOM    600  OD1 ASN A1353      94.650 125.868 122.909  1.00 65.15           O
ATOM    601  ND2 ASN A1353      93.301 125.306 124.613  1.00 62.18           N
ATOM    602  N   ILE A1354      91.512 122.054 120.696  1.00 65.33           N
ATOM    603  CA  ILE A1354      90.458 121.690 119.755  1.00 64.71           C
ATOM    604  C   ILE A1354      90.438 120.192 119.474  1.00 66.08           C
ATOM    605  O   ILE A1354      89.418 119.526 119.682  1.00 71.23           O
ATOM    606  CB  ILE A1354      90.605 122.477 118.440  1.00 64.73           C
ATOM    607  CG1 ILE A1354      90.451 123.977 118.689  1.00 68.23           C
ATOM    608  CG2 ILE A1354      89.582 122.005 117.423  1.00 61.63           C
ATOM    609  CD1 ILE A1354      90.580 124.817 117.438  1.00 68.13           C
ATOM    610  N   PHE A1355      91.563 119.654 118.996  1.00 63.32           N
ATOM    611  CA  PHE A1355      91.556 118.319 118.402  1.00 65.69           C
ATOM    612  C   PHE A1355      91.226 117.242 119.429  1.00 57.16           C
ATOM    613  O   PHE A1355      90.419 116.344 119.160  1.00 56.98           O
ATOM    614  CB  PHE A1355      92.901 118.037 117.734  1.00 58.49           C
ATOM    615  CG  PHE A1355      92.894 116.822 116.851  1.00 57.76           C
ATOM    616  CD1 PHE A1355      91.977 116.704 115.821  1.00 54.32           C
ATOM    617  CD2 PHE A1355      93.813 115.804 117.043  1.00 63.27           C
ATOM    618  CE1 PHE A1355      91.969 115.590 115.007  1.00 57.87           C
ATOM    619  CE2 PHE A1355      93.811 114.688 116.229  1.00 59.41           C
ATOM    620  CZ  PHE A1355      92.888 114.581 115.211  1.00 62.92           C
ATOM    621  N   LEU A1356      91.841 117.311 120.612  1.00 56.04           N
ATOM    622  CA  LEU A1356      91.613 116.288 121.626  1.00 66.07           C
ATOM    623  C   LEU A1356      90.177 116.282 122.132  1.00 63.63           C
ATOM    624  O   LEU A1356      89.629 115.205 122.395  1.00 64.20           O
ATOM    625  CB  LEU A1356      92.583 116.479 122.792  1.00 63.60           C
ATOM    626  CG  LEU A1356      92.583 115.392 123.867  1.00 54.26           C
ATOM    627  CD1 LEU A1356      92.634 114.013 123.236  1.00 54.54           C
ATOM    628  CD2 LEU A1356      93.759 115.589 124.806  1.00 53.96           C
ATOM    629  N   LYS A1357      89.555 117.453 122.268  1.00 62.30           N
ATOM    630  CA  LYS A1357      88.148 117.505 122.642  1.00 65.85           C
ATOM    631  C   LYS A1357      87.259 116.854 121.593  1.00 69.34           C
ATOM    632  O   LYS A1357      86.223 116.276 121.937  1.00 74.54           O
ATOM    633  CB  LYS A1357      87.715 118.954 122.869  1.00 68.20           C
ATOM    634  CG  LYS A1357      88.478 119.663 123.972  1.00 70.81           C
ATOM    635  CD  LYS A1357      87.960 121.075 124.176  1.00 65.18           C
ATOM    636  CE  LYS A1357      88.704 121.779 125.297  1.00 66.12           C
ATOM    637  NZ  LYS A1357      88.196 123.160 125.517  1.00 71.30           N
ATOM    638  N   GLU A1358      87.640 116.940 120.316  1.00 65.91           N
ATOM    639  CA  GLU A1358      86.871 116.276 119.270  1.00 66.80           C
ATOM    640  C   GLU A1358      87.096 114.770 119.289  1.00 70.65           C
ATOM    641  O   GLU A1358      86.154 113.993 119.097  1.00 69.54           O
ATOM    642  CB  GLU A1358      87.232 116.857 117.903  1.00 65.99           C
ATOM    643  CG  GLU A1358      86.824 118.309 117.719  1.00 76.68           C
ATOM    644  CD  GLU A1358      85.320 118.496 117.701  1.00 76.26           C
ATOM    645  OE1 GLU A1358      84.600 117.525 117.385  1.00 70.66           O
ATOM    646  OE2 GLU A1358      84.855 119.615 118.004  1.00 76.60           O
ATOM    647  N   LEU A1359      88.340 114.337 119.515  1.00 65.89           N
ATOM    648  CA  LEU A1359      88.618 112.906 119.572  1.00 55.28           C
ATOM    649  C   LEU A1359      87.950 112.252 120.773  1.00 65.19           C
ATOM    650  O   LEU A1359      87.580 111.074 120.709  1.00 71.74           O
ATOM    651  CB  LEU A1359      90.125 112.657 119.606  1.00 53.29           C
ATOM    652  CG  LEU A1359      90.889 112.926 118.310  1.00 52.70           C
ATOM    653  CD1 LEU A1359      92.301 112.383 118.413  1.00 60.36           C
ATOM    654  CD2 LEU A1359      90.169 112.319 117.122  1.00 55.67           C
ATOM    655  N   GLU A1360      87.790 112.988 121.873  1.00 71.63           N
ATOM    656  CA  GLU A1360      87.101 112.439 123.034  1.00 68.55           C
ATOM    657  C   GLU A1360      85.592 112.355 122.845  1.00 74.98           C
ATOM    658  O   GLU A1360      84.943 111.558 123.530  1.00 79.45           O
ATOM    659  CB  GLU A1360      87.416 113.269 124.280  1.00 67.31           C
ATOM    660  CG  GLU A1360      88.810 113.038 124.836  1.00 71.17           C
ATOM    661  CD  GLU A1360      89.042 113.758 126.149  1.00 79.51           C
ATOM    662  OE1 GLU A1360      88.238 114.652 126.490  1.00 82.29           O
ATOM    663  OE2 GLU A1360      90.026 113.428 126.844  1.00 76.25           O
ATOM    664  N   LYS A1361      85.019 113.157 121.944  1.00 80.80           N
ATOM    665  CA  LYS A1361      83.575 113.110 121.728  1.00 82.57           C
ATOM    666  C   LYS A1361      83.141 111.785 121.111  1.00 85.27           C
ATOM    667  O   LYS A1361      82.096 111.236 121.479  1.00 86.31           O
ATOM    668  CB  LYS A1361      83.132 114.276 120.846  1.00 80.41           C
ATOM    669  CG  LYS A1361      83.051 115.608 121.565  1.00 81.69           C
ATOM    670  CD  LYS A1361      82.423 116.671 120.679  1.00 83.75           C
ATOM    671  CE  LYS A1361      82.246 117.981 121.427  1.00 85.59           C
ATOM    672  NZ  LYS A1361      81.583 119.015 120.587  1.00 84.39           N
ATOM    673  N   TYR A1362      83.926 111.258 120.169  1.00 87.29           N
ATOM    674  CA  TYR A1362      83.581 110.034 119.456  1.00 88.45           C
ATOM    675  C   TYR A1362      84.219 108.793 120.068  1.00 89.34           C
ATOM    676  O   TYR A1362      84.506 107.830 119.344  1.00 91.86           O
ATOM    677  CB  TYR A1362      83.969 110.157 117.982  1.00 89.20           C
ATOM    678  CG  TYR A1362      83.126 111.138 117.200  1.00 89.21           C
ATOM    679  CD1 TYR A1362      81.870 111.519 117.649  1.00 90.58           C
ATOM    680  CD2 TYR A1362      83.586 111.678 116.009  1.00 86.40           C
ATOM    681  CE1 TYR A1362      81.097 112.415 116.934  1.00 91.24           C
ATOM    682  CE2 TYR A1362      82.822 112.574 115.288  1.00 87.47           C
ATOM    683  CZ  TYR A1362      81.579 112.939 115.754  1.00 89.98           C
ATOM    684  OH  TYR A1362      80.815 113.831 115.037  1.00 90.04           O
ATOM    685  N   GLU A1363      84.452 108.789 121.382  1.00 86.05           N
ATOM    686  CA  GLU A1363      85.051 107.622 122.021  1.00 88.08           C
ATOM    687  C   GLU A1363      84.120 106.417 121.958  1.00 90.82           C
ATOM    688  O   GLU A1363      84.579 105.278 121.811  1.00 91.44           O
ATOM    689  CB  GLU A1363      85.416 107.946 123.469  1.00 87.50           C
ATOM    690  CG  GLU A1363      86.194 106.848 124.172  1.00 87.56           C
ATOM    691  CD  GLU A1363      86.694 107.274 125.538  1.00 92.16           C
ATOM    692  OE1 GLU A1363      86.226 108.315 126.046  1.00 92.61           O
ATOM    693  OE2 GLU A1363      87.558 106.570 126.101  1.00 94.00           O
ATOM    694  N   GLN A1364      82.814 106.645 122.066  1.00 96.48           N
ATOM    695  CA  GLN A1364      81.830 105.574 122.001  1.00 97.61           C
ATOM    696  C   GLN A1364      81.330 105.310 120.587  1.00 97.86           C
ATOM    697  O   GLN A1364      80.512 104.404 120.395  1.00 99.78           O
ATOM    698  CB  GLN A1364      80.643 105.894 122.915  1.00 97.07           C
ATOM    699  CG  GLN A1364      81.006 106.000 124.386  1.00 98.05           C
ATOM    700  CD  GLN A1364      79.824 106.389 125.251  1.00 99.66           C
ATOM    701  OE1 GLN A1364      78.758 106.737 124.744  1.00 99.04           O
ATOM    702  NE2 GLN A1364      80.006 106.329 126.565  1.00 98.94           N
ATOM    703  N   LEU A1365      81.795 106.072 119.599  1.00 92.74           N
ATOM    704  CA  LEU A1365      81.420 105.885 118.197  1.00 92.63           C
ATOM    705  C   LEU A1365      82.682 105.857 117.343  1.00 92.40           C
ATOM    706  O   LEU A1365      82.972 106.808 116.608  1.00 91.24           O
ATOM    707  CB  LEU A1365      80.467 106.987 117.731  1.00 94.43           C
ATOM    708  CG  LEU A1365      79.117 107.079 118.444  1.00 93.40           C
ATOM    709  CD1 LEU A1365      78.310 108.249 117.908  1.00 92.76           C
ATOM    710  CD2 LEU A1365      78.342 105.780 118.294  1.00 91.80           C
ATOM    711  N   PRO A1366      83.461 104.775 117.421  1.00 91.05           N
ATOM    712  CA  PRO A1366      84.718 104.721 116.656  1.00 94.35           C
ATOM    713  C   PRO A1366      84.522 104.711 115.150  1.00 94.93           C
ATOM    714  O   PRO A1366      85.487 104.960 114.418  1.00 92.23           O
ATOM    715  CB  PRO A1366      85.371 103.416 117.136  1.00 91.68           C
ATOM    716  CG  PRO A1366      84.660 103.062 118.409  1.00 90.78           C
ATOM    717  CD  PRO A1366      83.266 103.568 118.239  1.00 89.18           C
ATOM    718  N   GLU A1367      83.314 104.422 114.663  1.00100.22           N
ATOM    719  CA  GLU A1367      83.100 104.335 113.223  1.00 95.57           C
ATOM    720  C   GLU A1367      83.122 105.707 112.559  1.00 98.75           C
ATOM    721  O   GLU A1367      83.403 105.805 111.360  1.00103.31           O
ATOM    722  CB  GLU A1367      81.777 103.627 112.933  1.00 98.09           C
ATOM    723  CG  GLU A1367      81.691 102.219 113.501  1.00102.29           C
ATOM    724  CD  GLU A1367      80.352 101.557 113.229  1.00102.47           C
ATOM    725  OE1 GLU A1367      79.480 102.205 112.613  1.00103.26           O
ATOM    726  OE2 GLU A1367      80.172 100.388 113.631  1.00 99.61           O
ATOM    727  N   ASP A1368      82.828 106.768 113.308  1.00 96.35           N
ATOM    728  CA  ASP A1368      82.741 108.113 112.754  1.00 93.95           C
ATOM    729  C   ASP A1368      83.971 108.966 113.036  1.00 91.67           C
ATOM    730  O   ASP A1368      83.973 110.153 112.693  1.00 91.31           O
ATOM    731  CB  ASP A1368      81.493 108.820 113.292  1.00 93.85           C
ATOM    732  CG  ASP A1368      80.231 108.006 113.091  1.00 97.06           C
ATOM    733  OD1 ASP A1368      80.189 107.196 112.142  1.00 96.77           O
ATOM    734  OD2 ASP A1368      79.281 108.177 113.882  1.00 97.16           O
ATOM    735  N   VAL A1369      85.018 108.392 113.636  1.00 84.35           N
ATOM    736  CA  VAL A1369      86.179 109.184 114.038  1.00 82.98           C
ATOM    737  C   VAL A1369      86.840 109.843 112.834  1.00 85.57           C
ATOM    738  O   VAL A1369      87.418 110.932 112.954  1.00 87.40           O
ATOM    739  CB  VAL A1369      87.175 108.306 114.824  1.00 77.97           C
ATOM    740  CG1 VAL A1369      87.756 107.220 113.936  1.00 79.98           C
ATOM    741  CG2 VAL A1369      88.279 109.159 115.428  1.00 80.03           C
ATOM    742  N   GLY A1370      86.752 109.218 111.657  1.00 80.52           N
ATOM    743  CA  GLY A1370      87.328 109.817 110.467  1.00 73.63           C
ATOM    744  C   GLY A1370      86.754 111.184 110.156  1.00 79.05           C
ATOM    745  O   GLY A1370      87.433 112.025 109.562  1.00 86.30           O
ATOM    746  N   HIS A1371      85.505 111.428 110.562  1.00 82.16           N
ATOM    747  CA  HIS A1371      84.905 112.744 110.366  1.00 83.78           C
ATOM    748  C   HIS A1371      85.731 113.830 111.045  1.00 84.02           C
ATOM    749  O   HIS A1371      85.881 114.934 110.507  1.00 84.67           O
ATOM    750  CB  HIS A1371      83.471 112.745 110.895  1.00 83.90           C
ATOM    751  CG  HIS A1371      82.729 114.017 110.635  1.00 85.12           C
ATOM    752  ND1 HIS A1371      82.848 115.128 111.442  1.00 85.87           N
ATOM    753  CD2 HIS A1371      81.849 114.353 109.661  1.00 83.23           C
ATOM    754  CE1 HIS A1371      82.079 116.094 110.975  1.00 85.04           C
ATOM    755  NE2 HIS A1371      81.462 115.650 109.895  1.00 85.79           N
ATOM    756  N   CYS A1372      86.293 113.527 112.220  1.00 77.61           N
ATOM    757  CA  CYS A1372      87.117 114.506 112.922  1.00 75.24           C
ATOM    758  C   CYS A1372      88.344 114.896 112.111  1.00 77.46           C
ATOM    759  O   CYS A1372      88.900 115.981 112.312  1.00 79.98           O
ATOM    760  CB  CYS A1372      87.540 113.961 114.285  1.00 75.60           C
ATOM    761  SG  CYS A1372      86.199 113.830 115.481  1.00 91.69           S
ATOM    762  N   PHE A1373      88.784 114.032 111.199  1.00 69.51           N
ATOM    763  CA  PHE A1373      89.929 114.337 110.354  1.00 65.30           C
ATOM    764  C   PHE A1373      89.544 115.065 109.076  1.00 59.77           C
ATOM    765  O   PHE A1373      90.434 115.449 108.311  1.00 63.63           O
ATOM    766  CB  PHE A1373      90.682 113.051 110.002  1.00 74.05           C
ATOM    767  CG  PHE A1373      91.233 112.326 111.195  1.00 64.42           C
ATOM    768  CD1 PHE A1373      90.456 111.417 111.892  1.00 59.97           C
ATOM    769  CD2 PHE A1373      92.528 112.552 111.618  1.00 56.92           C
ATOM    770  CE1 PHE A1373      90.961 110.753 112.989  1.00 62.56           C
ATOM    771  CE2 PHE A1373      93.038 111.890 112.711  1.00 57.22           C
ATOM    772  CZ  PHE A1373      92.254 110.989 113.399  1.00 65.13           C
ATOM    773  N   VAL A1374      88.252 115.262 108.826  1.00 63.48           N
ATOM    774  CA  VAL A1374      87.810 115.957 107.621  1.00 70.20           C
ATOM    775  C   VAL A1374      87.556 117.435 107.892  1.00 73.22           C
ATOM    776  O   VAL A1374      87.930 118.291 107.086  1.00 73.81           O
ATOM    777  CB  VAL A1374      86.558 115.267 107.046  1.00 62.70           C
ATOM    778  CG1 VAL A1374      86.059 116.008 105.817  1.00 61.83           C
ATOM    779  CG2 VAL A1374      86.861 113.818 106.714  1.00 66.13           C
ATOM    780  N   THR A1375      86.922 117.753 109.023  1.00 66.64           N
ATOM    781  CA  THR A1375      86.615 119.144 109.339  1.00 65.29           C
ATOM    782  C   THR A1375      87.884 119.972 109.506  1.00 66.13           C
ATOM    783  O   THR A1375      87.956 121.113 109.036  1.00 63.34           O
ATOM    784  CB  THR A1375      85.759 119.216 110.603  1.00 68.15           C
ATOM    785  OG1 THR A1375      84.563 118.449 110.415  1.00 69.56           O
ATOM    786  CG2 THR A1375      85.384 120.654 110.914  1.00 68.36           C
ATOM    787  N   TRP A1376      88.896 119.414 110.167  1.00 62.87           N
ATOM    788  CA  TRP A1376      90.158 120.108 110.420  1.00 62.94           C
ATOM    789  C   TRP A1376      91.245 119.681 109.445  1.00 66.04           C
ATOM    790  O   TRP A1376      92.415 119.573 109.818  1.00 65.40           O
ATOM    791  CB  TRP A1376      90.607 119.880 111.859  1.00 55.79           C
ATOM    792  CG  TRP A1376      89.527 120.130 112.864  1.00 61.80           C
ATOM    793  CD1 TRP A1376      88.872 119.196 113.611  1.00 61.68           C
ATOM    794  CD2 TRP A1376      88.962 121.397 113.220  1.00 63.55           C
ATOM    795  NE1 TRP A1376      87.940 119.803 114.416  1.00 59.90           N
ATOM    796  CE2 TRP A1376      87.974 121.154 114.194  1.00 64.74           C
ATOM    797  CE3 TRP A1376      89.197 122.713 112.813  1.00 59.24           C
ATOM    798  CZ2 TRP A1376      87.223 122.177 114.766  1.00 68.24           C
ATOM    799  CZ3 TRP A1376      88.451 123.727 113.382  1.00 60.80           C
ATOM    800  CH2 TRP A1376      87.476 123.453 114.348  1.00 65.76           C
ATOM    801  N   ALA A1377      90.876 119.426 108.186  1.00 58.97           N
ATOM    802  CA  ALA A1377      91.842 118.931 107.210  1.00 56.23           C
ATOM    803  C   ALA A1377      92.944 119.948 106.944  1.00 57.07           C
ATOM    804  O   ALA A1377      94.124 119.590 106.864  1.00 54.79           O
ATOM    805  CB  ALA A1377      91.128 118.563 105.910  1.00 52.37           C
ATOM    806  N   ASP A1378      92.579 121.223 106.800  1.00 63.50           N
ATOM    807  CA  ASP A1378      93.582 122.249 106.533  1.00 64.34           C
ATOM    808  C   ASP A1378      94.415 122.557 107.769  1.00 63.83           C
ATOM    809  O   ASP A1378      95.560 123.008 107.648  1.00 66.10           O
ATOM    810  CB  ASP A1378      92.906 123.518 106.019  1.00 61.58           C
ATOM    811  CG  ASP A1378      91.791 123.986 106.927  1.00 65.39           C
ATOM    812  OD1 ASP A1378      91.066 123.125 107.465  1.00 63.64           O
ATOM    813  OD2 ASP A1378      91.642 125.212 107.105  1.00 69.53           O
ATOM    814  N   LYS A1379      93.865 122.311 108.960  1.00 57.63           N
ATOM    815  CA  LYS A1379      94.569 122.627 110.196  1.00 60.12           C
ATOM    816  C   LYS A1379      95.849 121.821 110.361  1.00 59.46           C
ATOM    817  O   LYS A1379      96.721 122.219 111.139  1.00 64.56           O
ATOM    818  CB  LYS A1379      93.651 122.385 111.392  1.00 62.75           C
ATOM    819  CG  LYS A1379      92.407 123.251 111.409  1.00 59.12           C
ATOM    820  CD  LYS A1379      92.737 124.675 111.811  1.00 64.07           C
ATOM    821  CE  LYS A1379      91.474 125.491 112.014  1.00 67.17           C
ATOM    822  NZ  LYS A1379      91.776 126.862 112.506  1.00 64.39           N
ATOM    823  N   PHE A1380      95.983 120.699 109.657  1.00 49.10           N
ATOM    824  CA  PHE A1380      97.203 119.906 109.718  1.00 50.59           C
ATOM    825  C   PHE A1380      98.291 120.424 108.789  1.00 51.87           C
ATOM    826  O   PHE A1380      99.405 119.889 108.810  1.00 54.99           O
ATOM    827  CB  PHE A1380      96.898 118.440 109.398  1.00 43.70           C
ATOM    828  CG  PHE A1380      96.166 117.723 110.496  1.00 50.32           C
ATOM    829  CD1 PHE A1380      96.862 117.080 111.505  1.00 49.19           C
ATOM    830  CD2 PHE A1380      94.784 117.700 110.525  1.00 53.25           C
ATOM    831  CE1 PHE A1380      96.192 116.426 112.518  1.00 45.37           C
ATOM    832  CE2 PHE A1380      94.108 117.046 111.536  1.00 47.21           C
ATOM    833  CZ  PHE A1380      94.814 116.408 112.533  1.00 46.78           C
ATOM    834  N   GLN A1381      98.002 121.460 107.995  1.00 47.95           N
ATOM    835  CA  GLN A1381      99.021 122.029 107.119  1.00 51.65           C
ATOM    836  C   GLN A1381     100.209 122.552 107.914  1.00 49.41           C
ATOM    837  O   GLN A1381     101.326 122.616 107.388  1.00 60.66           O
ATOM    838  CB  GLN A1381      98.414 123.144 106.265  1.00 58.26           C
ATOM    839  CG  GLN A1381      98.628 122.980 104.764  1.00 53.79           C
ATOM    840  CD  GLN A1381     100.046 123.298 104.329  1.00 54.40           C
ATOM    841  OE1 GLN A1381     100.779 123.999 105.024  1.00 54.54           O
ATOM    842  NE2 GLN A1381     100.437 122.786 103.169  1.00 49.33           N
ATOM    843  N   MET A1382      99.989 122.917 109.181  1.00 41.69           N
ATOM    844  CA  MET A1382     101.088 123.349 110.038  1.00 43.99           C
ATOM    845  C   MET A1382     102.177 122.288 110.115  1.00 41.45           C
ATOM    846  O   MET A1382     103.370 122.615 110.148  1.00 46.66           O
ATOM    847  CB  MET A1382     100.563 123.684 111.435  1.00 45.08           C
ATOM    848  CG  MET A1382      99.798 122.553 112.102  1.00 46.88           C
ATOM    849  SD  MET A1382      99.196 122.971 113.747  1.00 44.29           S
ATOM    850  CE  MET A1382      98.150 124.373 113.382  1.00 45.02           C
ATOM    851  N   TYR A1383     101.788 121.010 110.120  1.00 39.74           N
ATOM    852  CA  TYR A1383     102.782 119.942 110.143  1.00 35.82           C
ATOM    853  C   TYR A1383     103.687 120.014 108.923  1.00 40.55           C
ATOM    854  O   TYR A1383     104.901 119.803 109.028  1.00 53.30           O
ATOM    855  CB  TYR A1383     102.095 118.581 110.225  1.00 40.42           C
ATOM    856  CG  TYR A1383     101.556 118.252 111.596  1.00 44.23           C
ATOM    857  CD1 TYR A1383     102.367 117.666 112.557  1.00 32.35           C
ATOM    858  CD2 TYR A1383     100.239 118.524 111.928  1.00 43.98           C
ATOM    859  CE1 TYR A1383     101.882 117.362 113.806  1.00 26.64           C
ATOM    860  CE2 TYR A1383      99.745 118.221 113.178  1.00 51.45           C
ATOM    861  CZ  TYR A1383     100.571 117.642 114.112  1.00 42.13           C
ATOM    862  OH  TYR A1383     100.082 117.340 115.360  1.00 50.16           O
ATOM    863  N   VAL A1384     103.116 120.344 107.762  1.00 49.05           N
ATOM    864  CA  VAL A1384     103.921 120.514 106.557  1.00 52.57           C
ATOM    865  C   VAL A1384     105.001 121.559 106.791  1.00 44.01           C
ATOM    866  O   VAL A1384     106.139 121.413 106.332  1.00 35.33           O
ATOM    867  CB  VAL A1384     103.025 120.885 105.361  1.00 41.45           C
ATOM    868  CG1 VAL A1384     103.848 120.960 104.088  1.00 35.98           C
ATOM    869  CG2 VAL A1384     101.887 119.884 105.217  1.00 35.66           C
ATOM    870  N   THR A1385     104.661 122.628 107.514  1.00 42.70           N
ATOM    871  CA  THR A1385     105.662 123.625 107.875  1.00 45.10           C
ATOM    872  C   THR A1385     106.730 123.024 108.781  1.00 47.70           C
ATOM    873  O   THR A1385     107.932 123.195 108.541  1.00 53.62           O
ATOM    874  CB  THR A1385     104.990 124.815 108.558  1.00 44.48           C
ATOM    875  OG1 THR A1385     104.003 125.376 107.684  1.00 46.34           O
ATOM    876  CG2 THR A1385     106.018 125.877 108.904  1.00 45.78           C
ATOM    877  N   TYR A1386     106.304 122.279 109.807  1.00 59.32           N
ATOM    878  CA  TYR A1386     107.229 121.839 110.848  1.00 53.03           C
ATOM    879  C   TYR A1386     108.375 121.027 110.260  1.00 50.04           C
ATOM    880  O   TYR A1386     109.551 121.316 110.512  1.00 49.33           O
ATOM    881  CB  TYR A1386     106.475 121.028 111.906  1.00 31.74           C
ATOM    882  CG  TYR A1386     107.300 120.703 113.131  1.00 45.71           C
ATOM    883  CD1 TYR A1386     107.370 121.588 114.198  1.00 46.61           C
ATOM    884  CD2 TYR A1386     108.010 119.512 113.222  1.00 55.90           C
ATOM    885  CE1 TYR A1386     108.124 121.298 115.317  1.00 49.72           C
ATOM    886  CE2 TYR A1386     108.767 119.214 114.339  1.00 52.07           C
ATOM    887  CZ  TYR A1386     108.820 120.111 115.382  1.00 55.88           C
ATOM    888  OH  TYR A1386     109.570 119.820 116.496  1.00 52.49           O
ATOM    889  N   CYS A1387     108.048 120.027 109.440  1.00 51.94           N
ATOM    890  CA  CYS A1387     109.083 119.194 108.839  1.00 51.05           C
ATOM    891  C   CYS A1387     110.040 120.028 107.998  1.00 58.30           C
ATOM    892  O   CYS A1387     111.252 119.779 107.995  1.00 69.78           O
ATOM    893  CB  CYS A1387     108.440 118.091 108.000  1.00 50.78           C
ATOM    894  SG  CYS A1387     107.228 117.094 108.897  1.00 65.17           S
ATOM    895  N   LYS A1388     109.518 121.042 107.300  1.00 52.69           N
ATOM    896  CA  LYS A1388     110.379 121.891 106.483  1.00 48.53           C
ATOM    897  C   LYS A1388     111.437 122.588 107.324  1.00 51.01           C
ATOM    898  O   LYS A1388     112.541 122.856 106.838  1.00 54.49           O
ATOM    899  CB  LYS A1388     109.540 122.922 105.729  1.00 48.72           C
ATOM    900  CG  LYS A1388     108.648 122.333 104.656  1.00 47.62           C
ATOM    901  CD  LYS A1388     107.653 123.360 104.148  1.00 52.37           C
ATOM    902  CE  LYS A1388     108.354 124.566 103.556  1.00 53.57           C
ATOM    903  NZ  LYS A1388     107.379 125.577 103.064  1.00 52.98           N
ATOM    904  N   ASN A1389     111.125 122.883 108.584  1.00 47.88           N
ATOM    905  CA  ASN A1389     112.077 123.527 109.473  1.00 47.82           C
ATOM    906  C   ASN A1389     112.970 122.536 110.206  1.00 60.82           C
ATOM    907  O   ASN A1389     113.921 122.960 110.871  1.00 62.34           O
ATOM    908  CB  ASN A1389     111.333 124.400 110.491  1.00 54.39           C
ATOM    909  CG  ASN A1389     112.244 125.385 111.191  1.00 56.49           C
ATOM    910  OD1 ASN A1389     113.272 125.789 110.650  1.00 60.30           O
ATOM    911  ND2 ASN A1389     111.871 125.777 112.402  1.00 50.90           N
ATOM    912  N   LYS A1390     112.693 121.234 110.104  1.00 64.24           N
ATOM    913  CA  LYS A1390     113.462 120.258 110.874  1.00 46.97           C
ATOM    914  C   LYS A1390     114.938 120.225 110.492  1.00 46.23           C
ATOM    915  O   LYS A1390     115.784 120.237 111.402  1.00 35.03           O
ATOM    916  CB  LYS A1390     112.812 118.875 110.750  1.00 38.19           C
ATOM    917  CG  LYS A1390     113.239 117.892 111.827  1.00 55.35           C
ATOM    918  CD  LYS A1390     112.792 118.356 113.203  1.00 59.04           C
ATOM    919  CE  LYS A1390     113.158 117.346 114.280  1.00 52.19           C
ATOM    920  NZ  LYS A1390     114.625 117.132 114.378  1.00 50.73           N
ATOM    921  N   PRO A1391     115.326 120.168 109.211  1.00 50.59           N
ATOM    922  CA  PRO A1391     116.762 120.250 108.895  1.00 53.90           C
ATOM    923  C   PRO A1391     117.406 121.557 109.325  1.00 63.16           C
ATOM    924  O   PRO A1391     118.592 121.566 109.678  1.00 65.20           O
ATOM    925  CB  PRO A1391     116.797 120.079 107.371  1.00 52.05           C
ATOM    926  CG  PRO A1391     115.546 119.363 107.044  1.00 58.25           C
ATOM    927  CD  PRO A1391     114.530 119.901 107.999  1.00 54.37           C
ATOM    928  N   ASP A1392     116.663 122.667 109.294  1.00 71.58           N
ATOM    929  CA  ASP A1392     117.216 123.944 109.734  1.00 68.22           C
ATOM    930  C   ASP A1392     117.489 123.937 111.233  1.00 70.85           C
ATOM    931  O   ASP A1392     118.555 124.372 111.683  1.00 65.68           O
ATOM    932  CB  ASP A1392     116.263 125.083 109.370  1.00 64.25           C
ATOM    933  CG  ASP A1392     116.020 125.186 107.879  1.00 73.46           C
ATOM    934  OD1 ASP A1392     116.646 124.421 107.118  1.00 77.08           O
ATOM    935  OD2 ASP A1392     115.199 126.034 107.469  1.00 78.91           O
ATOM    936  N   SER A1393     116.527 123.451 112.021  1.00 63.32           N
ATOM    937  CA  SER A1393     116.678 123.446 113.472  1.00 60.64           C
ATOM    938  C   SER A1393     117.779 122.491 113.916  1.00 66.18           C
ATOM    939  O   SER A1393     118.686 122.878 114.664  1.00 71.00           O
ATOM    940  CB  SER A1393     115.349 123.072 114.127  1.00 54.84           C
ATOM    941  OG  SER A1393     115.526 122.754 115.495  1.00 68.20           O
ATOM    942  N   THR A1394     117.730 121.244 113.438  1.00 59.78           N
ATOM    943  CA  THR A1394     118.601 120.198 113.967  1.00 55.76           C
ATOM    944  C   THR A1394     120.069 120.589 113.863  1.00 59.34           C
ATOM    945  O   THR A1394     120.801 120.565 114.860  1.00 62.06           O
ATOM    946  CB  THR A1394     118.344 118.883 113.232  1.00 56.23           C
ATOM    947  OG1 THR A1394     117.057 118.371 113.600  1.00 69.62           O
ATOM    948  CG2 THR A1394     119.415 117.858 113.574  1.00 56.18           C
ATOM    949  N   GLN A1395     120.508 120.983 112.665  1.00 69.97           N
ATOM    950  CA  GLN A1395     121.903 121.371 112.484  1.00 69.11           C
ATOM    951  C   GLN A1395     122.297 122.464 113.465  1.00 72.72           C
ATOM    952  O   GLN A1395     123.381 122.412 114.060  1.00 75.80           O
ATOM    953  CB  GLN A1395     122.145 121.828 111.046  1.00 70.30           C
ATOM    954  CG  GLN A1395     123.571 122.277 110.780  1.00 73.54           C
ATOM    955  CD  GLN A1395     123.767 122.793 109.369  1.00 76.73           C
ATOM    956  OE1 GLN A1395     122.830 122.827 108.572  1.00 75.89           O
ATOM    957  NE2 GLN A1395     124.991 123.199 109.053  1.00 74.95           N
ATOM    958  N   LEU A1396     121.407 123.437 113.684  1.00 68.62           N
ATOM    959  CA  LEU A1396     121.712 124.518 114.614  1.00 65.73           C
ATOM    960  C   LEU A1396     122.047 123.973 115.995  1.00 67.41           C
ATOM    961  O   LEU A1396     123.026 124.403 116.618  1.00 67.68           O
ATOM    962  CB  LEU A1396     120.537 125.493 114.686  1.00 60.47           C
ATOM    963  CG  LEU A1396     120.702 126.714 115.590  1.00 60.79           C
ATOM    964  CD1 LEU A1396     121.967 127.476 115.241  1.00 62.78           C
ATOM    965  CD2 LEU A1396     119.486 127.618 115.479  1.00 60.93           C
ATOM    966  N   ILE A1397     121.271 122.995 116.471  1.00 62.68           N
ATOM    967  CA  ILE A1397     121.532 122.416 117.786  1.00 62.49           C
ATOM    968  C   ILE A1397     122.928 121.811 117.831  1.00 63.17           C
ATOM    969  O   ILE A1397     123.635 121.919 118.840  1.00 63.27           O
ATOM    970  CB  ILE A1397     120.450 121.381 118.141  1.00 59.69           C
ATOM    971  CG1 ILE A1397     119.101 122.070 118.333  1.00 57.58           C
ATOM    972  CG2 ILE A1397     120.830 120.613 119.392  1.00 52.67           C
ATOM    973  CD1 ILE A1397     118.007 121.135 118.762  1.00 63.35           C
ATOM    974  N   LEU A1398     123.355 121.183 116.740  1.00 73.78           N
ATOM    975  CA  LEU A1398     124.679 120.586 116.684  1.00 75.58           C
ATOM    976  C   LEU A1398     125.718 121.524 116.086  1.00 74.25           C
ATOM    977  O   LEU A1398     126.843 121.091 115.818  1.00 77.54           O
ATOM    978  CB  LEU A1398     124.635 119.268 115.904  1.00 73.08           C
ATOM    979  CG  LEU A1398     124.130 119.282 114.462  1.00 75.05           C
ATOM    980  CD1 LEU A1398     125.290 119.264 113.477  1.00 75.57           C
ATOM    981  CD2 LEU A1398     123.192 118.110 114.218  1.00 74.72           C
ATOM    982  N   GLU A1399     125.371 122.794 115.873  1.00 78.45           N
ATOM    983  CA  GLU A1399     126.325 123.766 115.358  1.00 81.26           C
ATOM    984  C   GLU A1399     126.682 124.858 116.352  1.00 81.34           C
ATOM    985  O   GLU A1399     127.837 125.287 116.387  1.00 83.64           O
ATOM    986  CB  GLU A1399     125.785 124.420 114.080  1.00 84.39           C
ATOM    987  CG  GLU A1399     126.821 125.211 113.296  1.00 85.65           C
ATOM    988  CD  GLU A1399     127.885 124.326 112.675  1.00 86.53           C
ATOM    989  OE1 GLU A1399     127.605 123.133 112.434  1.00 85.24           O
ATOM    990  OE2 GLU A1399     129.004 124.824 112.428  1.00 87.11           O
ATOM    991  N   HIS A1400     125.727 125.316 117.162  1.00 81.69           N
ATOM    992  CA  HIS A1400     125.985 126.415 118.084  1.00 84.81           C
ATOM    993  C   HIS A1400     125.433 126.216 119.487  1.00 86.10           C
ATOM    994  O   HIS A1400     125.808 126.983 120.378  1.00 87.08           O
ATOM    995  CB  HIS A1400     125.421 127.725 117.514  1.00 82.70           C
ATOM    996  CG  HIS A1400     126.157 128.226 116.310  1.00 83.42           C
ATOM    997  ND1 HIS A1400     127.470 127.897 116.050  1.00 83.64           N
ATOM    998  CD2 HIS A1400     125.764 129.033 115.296  1.00 86.09           C
ATOM    999  CE1 HIS A1400     127.854 128.480 114.928  1.00 86.10           C
ATOM   1000  NE2 HIS A1400     126.837 129.175 114.451  1.00 88.66           N
ATOM   1001  N   ALA A1401     124.561 125.233 119.725  1.00 74.74           N
ATOM   1002  CA  ALA A1401     123.984 125.073 121.056  1.00 69.44           C
ATOM   1003  C   ALA A1401     124.993 124.488 122.037  1.00 72.98           C
ATOM   1004  O   ALA A1401     125.013 124.868 123.213  1.00 79.43           O
ATOM   1005  CB  ALA A1401     122.732 124.201 120.985  1.00 64.26           C
ATOM   1006  N   GLY A1402     125.840 123.571 121.576  1.00 74.74           N
ATOM   1007  CA  GLY A1402     126.817 122.970 122.469  1.00 73.04           C
ATOM   1008  C   GLY A1402     126.156 122.070 123.496  1.00 75.39           C
ATOM   1009  O   GLY A1402     125.261 121.276 123.184  1.00 78.50           O
ATOM   1010  N   SER A1403     126.604 122.192 124.747  1.00 77.85           N
ATOM   1011  CA  SER A1403     126.071 121.417 125.860  1.00 82.58           C
ATOM   1012  C   SER A1403     125.027 122.194 126.656  1.00 79.64           C
ATOM   1013  O   SER A1403     124.911 122.017 127.873  1.00 81.27           O
ATOM   1014  CB  SER A1403     127.205 120.957 126.775  1.00 79.33           C
ATOM   1015  OG  SER A1403     127.964 122.059 127.237  1.00 83.72           O
ATOM   1016  N   TYR A1404     124.263 123.055 125.984  1.00 62.95           N
ATOM   1017  CA  TYR A1404     123.264 123.872 126.663  1.00 61.41           C
ATOM   1018  C   TYR A1404     122.056 123.035 127.074  1.00 69.50           C
ATOM   1019  O   TYR A1404     121.705 122.960 128.259  1.00 75.58           O
ATOM   1020  CB  TYR A1404     122.854 125.028 125.748  1.00 62.68           C
ATOM   1021  CG  TYR A1404     121.749 125.919 126.268  1.00 63.58           C
ATOM   1022  CD1 TYR A1404     121.965 126.780 127.335  1.00 70.34           C
ATOM   1023  CD2 TYR A1404     120.500 125.928 125.664  1.00 58.12           C
ATOM   1024  CE1 TYR A1404     120.961 127.604 127.800  1.00 69.32           C
ATOM   1025  CE2 TYR A1404     119.492 126.748 126.121  1.00 61.75           C
ATOM   1026  CZ  TYR A1404     119.726 127.584 127.189  1.00 68.59           C
ATOM   1027  OH  TYR A1404     118.720 128.403 127.646  1.00 66.81           O
ATOM   1028  N   PHE A1405     121.413 122.383 126.103  1.00 63.40           N
ATOM   1029  CA  PHE A1405     120.214 121.610 126.408  1.00 63.53           C
ATOM   1030  C   PHE A1405     120.540 120.344 127.186  1.00 61.19           C
ATOM   1031  O   PHE A1405     119.716 119.883 127.983  1.00 66.24           O
ATOM   1032  CB  PHE A1405     119.462 121.275 125.122  1.00 63.46           C
ATOM   1033  CG  PHE A1405     118.910 122.479 124.417  1.00 59.48           C
ATOM   1034  CD1 PHE A1405     117.751 123.089 124.866  1.00 57.37           C
ATOM   1035  CD2 PHE A1405     119.550 123.003 123.308  1.00 58.21           C
ATOM   1036  CE1 PHE A1405     117.241 124.197 124.222  1.00 55.46           C
ATOM   1037  CE2 PHE A1405     119.044 124.109 122.662  1.00 61.82           C
ATOM   1038  CZ  PHE A1405     117.889 124.705 123.119  1.00 59.32           C
ATOM   1039  N   ASP A1406     121.728 119.771 126.981  1.00 66.89           N
ATOM   1040  CA  ASP A1406     122.149 118.650 127.814  1.00 64.49           C
ATOM   1041  C   ASP A1406     122.243 119.067 129.275  1.00 68.86           C
ATOM   1042  O   ASP A1406     121.793 118.341 130.168  1.00 69.75           O
ATOM   1043  CB  ASP A1406     123.490 118.103 127.327  1.00 65.95           C
ATOM   1044  CG  ASP A1406     123.408 117.506 125.936  1.00 78.15           C
ATOM   1045  OD1 ASP A1406     122.382 116.868 125.621  1.00 76.64           O
ATOM   1046  OD2 ASP A1406     124.370 117.676 125.158  1.00 80.12           O
ATOM   1047  N   GLU A1407     122.815 120.245 129.534  1.00 76.22           N
ATOM   1048  CA  GLU A1407     122.906 120.744 130.901  1.00 73.12           C
ATOM   1049  C   GLU A1407     121.526 121.056 131.467  1.00 70.52           C
ATOM   1050  O   GLU A1407     121.270 120.825 132.655  1.00 65.94           O
ATOM   1051  CB  GLU A1407     123.807 121.977 130.943  1.00 72.06           C
ATOM   1052  CG  GLU A1407     124.333 122.321 132.322  1.00 76.92           C
ATOM   1053  CD  GLU A1407     125.509 123.275 132.266  1.00 81.35           C
ATOM   1054  OE1 GLU A1407     125.985 123.566 131.148  1.00 76.99           O
ATOM   1055  OE2 GLU A1407     125.960 123.730 133.338  1.00 80.81           O
ATOM   1056  N   ILE A1408     120.624 121.581 130.633  1.00 61.85           N
ATOM   1057  CA  ILE A1408     119.253 121.821 131.083  1.00 62.36           C
ATOM   1058  C   ILE A1408     118.586 120.512 131.490  1.00 68.10           C
ATOM   1059  O   ILE A1408     117.917 120.434 132.528  1.00 67.57           O
ATOM   1060  CB  ILE A1408     118.446 122.545 129.990  1.00 56.33           C
ATOM   1061  CG1 ILE A1408     119.031 123.930 129.725  1.00 62.58           C
ATOM   1062  CG2 ILE A1408     116.984 122.653 130.391  1.00 58.57           C
ATOM   1063  CD1 ILE A1408     118.260 124.720 128.702  1.00 61.96           C
ATOM   1064  N   GLN A1409     118.751 119.468 130.675  1.00 68.78           N
ATOM   1065  CA  GLN A1409     118.174 118.167 131.000  1.00 62.41           C
ATOM   1066  C   GLN A1409     118.774 117.602 132.280  1.00 60.14           C
ATOM   1067  O   GLN A1409     118.059 117.028 133.109  1.00 62.32           O
ATOM   1068  CB  GLN A1409     118.384 117.195 129.839  1.00 59.30           C
ATOM   1069  CG  GLN A1409     117.794 115.816 130.068  1.00 61.84           C
ATOM   1070  CD  GLN A1409     118.354 114.775 129.122  1.00 62.44           C
ATOM   1071  OE1 GLN A1409     119.360 115.005 128.451  1.00 61.01           O
ATOM   1072  NE2 GLN A1409     117.706 113.619 129.065  1.00 56.00           N
ATOM   1073  N   GLN A1410     120.089 117.749 132.454  1.00 71.43           N
ATOM   1074  CA  GLN A1410     120.733 117.266 133.672  1.00 73.27           C
ATOM   1075  C   GLN A1410     120.199 117.986 134.904  1.00 76.45           C
ATOM   1076  O   GLN A1410     119.947 117.357 135.938  1.00 75.93           O
ATOM   1077  CB  GLN A1410     122.249 117.435 133.570  1.00 78.17           C
ATOM   1078  CG  GLN A1410     122.908 116.540 132.536  1.00 77.98           C
ATOM   1079  CD  GLN A1410     124.357 116.908 132.289  1.00 80.75           C
ATOM   1080  OE1 GLN A1410     124.893 117.822 132.915  1.00 77.12           O
ATOM   1081  NE2 GLN A1410     125.000 116.197 131.369  1.00 79.13           N
ATOM   1082  N   ARG A1411     120.026 119.308 134.817  1.00 74.41           N
ATOM   1083  CA  ARG A1411     119.504 120.054 135.959  1.00 72.17           C
ATOM   1084  C   ARG A1411     118.055 119.687 136.252  1.00 73.32           C
ATOM   1085  O   ARG A1411     117.679 119.509 137.416  1.00 74.73           O
ATOM   1086  CB  ARG A1411     119.637 121.557 135.717  1.00 70.10           C
ATOM   1087  CG  ARG A1411     121.070 122.061 135.690  1.00 73.63           C
ATOM   1088  CD  ARG A1411     121.118 123.574 135.815  1.00 70.92           C
ATOM   1089  NE  ARG A1411     120.290 124.233 134.813  1.00 73.57           N
ATOM   1090  CZ  ARG A1411     120.740 124.696 133.655  1.00 75.75           C
ATOM   1091  NH1 ARG A1411     122.015 124.594 133.319  1.00 77.64           N
ATOM   1092  NH2 ARG A1411     119.890 125.279 132.815  1.00 72.66           N
ATOM   1093  N   HIS A1412     117.226 119.568 135.214  1.00 69.02           N
ATOM   1094  CA  HIS A1412     115.817 119.250 135.409  1.00 71.14           C
ATOM   1095  C   HIS A1412     115.561 117.764 135.627  1.00 73.25           C
ATOM   1096  O   HIS A1412     114.459 117.402 136.052  1.00 74.24           O
ATOM   1097  CB  HIS A1412     114.995 119.736 134.214  1.00 68.29           C
ATOM   1098  CG  HIS A1412     114.753 121.213 134.206  1.00 70.72           C
ATOM   1099  ND1 HIS A1412     113.499 121.762 134.358  1.00 74.91           N
ATOM   1100  CD2 HIS A1412     115.606 122.255 134.066  1.00 73.20           C
ATOM   1101  CE1 HIS A1412     113.588 123.079 134.310  1.00 73.62           C
ATOM   1102  NE2 HIS A1412     114.855 123.404 134.134  1.00 74.10           N
ATOM   1103  N   GLY A1413     116.538 116.904 135.355  1.00 69.37           N
ATOM   1104  CA  GLY A1413     116.352 115.477 135.531  1.00 65.61           C
ATOM   1105  C   GLY A1413     115.298 114.885 134.619  1.00 67.05           C
ATOM   1106  O   GLY A1413     114.436 114.124 135.069  1.00 69.48           O
ATOM   1107  N   LEU A1414     115.347 115.235 133.337  1.00 60.34           N
ATOM   1108  CA  LEU A1414     114.399 114.724 132.359  1.00 59.28           C
ATOM   1109  C   LEU A1414     114.960 113.495 131.656  1.00 59.34           C
ATOM   1110  O   LEU A1414     116.165 113.388 131.413  1.00 61.18           O
ATOM   1111  CB  LEU A1414     114.054 115.796 131.325  1.00 63.33           C
ATOM   1112  CG  LEU A1414     113.212 116.982 131.793  1.00 64.22           C
ATOM   1113  CD1 LEU A1414     113.099 118.005 130.680  1.00 63.53           C
ATOM   1114  CD2 LEU A1414     111.835 116.521 132.235  1.00 59.65           C
ATOM   1115  N   ALA A1415     114.066 112.558 131.335  1.00 57.60           N
ATOM   1116  CA  ALA A1415     114.484 111.352 130.630  1.00 59.03           C
ATOM   1117  C   ALA A1415     114.776 111.638 129.163  1.00 58.67           C
ATOM   1118  O   ALA A1415     115.763 111.137 128.612  1.00 55.64           O
ATOM   1119  CB  ALA A1415     113.414 110.270 130.764  1.00 60.45           C
ATOM   1120  N   ASN A1416     113.933 112.438 128.515  1.00 59.14           N
ATOM   1121  CA  ASN A1416     114.076 112.733 127.097  1.00 55.77           C
ATOM   1122  C   ASN A1416     115.026 113.903 126.881  1.00 54.49           C
ATOM   1123  O   ASN A1416     115.046 114.856 127.664  1.00 57.78           O
ATOM   1124  CB  ASN A1416     112.718 113.059 126.475  1.00 53.04           C
ATOM   1125  CG  ASN A1416     111.663 112.023 126.797  1.00 65.83           C
ATOM   1126  OD1 ASN A1416     110.999 112.097 127.831  1.00 67.87           O
ATOM   1127  ND2 ASN A1416     111.498 111.052 125.908  1.00 62.11           N
ATOM   1128  N   SER A1417     115.811 113.825 125.811  1.00 50.55           N
ATOM   1129  CA  SER A1417     116.616 114.957 125.389  1.00 49.59           C
ATOM   1130  C   SER A1417     115.759 115.906 124.553  1.00 60.11           C
ATOM   1131  O   SER A1417     114.560 115.690 124.353  1.00 62.81           O
ATOM   1132  CB  SER A1417     117.848 114.483 124.622  1.00 48.71           C
ATOM   1133  OG  SER A1417     117.491 113.638 123.545  1.00 61.06           O
ATOM   1134  N   ILE A1418     116.374 116.982 124.063  1.00 56.45           N
ATOM   1135  CA  ILE A1418     115.617 117.962 123.291  1.00 55.32           C
ATOM   1136  C   ILE A1418     115.172 117.372 121.956  1.00 60.71           C
ATOM   1137  O   ILE A1418     114.025 117.560 121.534  1.00 66.63           O
ATOM   1138  CB  ILE A1418     116.434 119.254 123.108  1.00 54.59           C
ATOM   1139  CG1 ILE A1418     115.693 120.222 122.185  1.00 49.85           C
ATOM   1140  CG2 ILE A1418     117.831 118.950 122.590  1.00 53.78           C
ATOM   1141  CD1 ILE A1418     116.388 121.538 122.003  1.00 53.06           C
ATOM   1142  N   SER A1419     116.061 116.638 121.280  1.00 47.37           N
ATOM   1143  CA  SER A1419     115.715 116.043 119.993  1.00 44.28           C
ATOM   1144  C   SER A1419     114.612 115.002 120.116  1.00 50.43           C
ATOM   1145  O   SER A1419     113.809 114.852 119.186  1.00 54.47           O
ATOM   1146  CB  SER A1419     116.954 115.418 119.356  1.00 46.32           C
ATOM   1147  OG  SER A1419     117.482 114.391 120.174  1.00 56.15           O
ATOM   1148  N   SER A1420     114.550 114.290 121.243  1.00 46.87           N
ATOM   1149  CA  SER A1420     113.480 113.322 121.457  1.00 45.48           C
ATOM   1150  C   SER A1420     112.117 114.002 121.478  1.00 47.67           C
ATOM   1151  O   SER A1420     111.140 113.459 120.951  1.00 47.31           O
ATOM   1152  CB  SER A1420     113.720 112.557 122.757  1.00 44.07           C
ATOM   1153  OG  SER A1420     112.678 111.631 123.005  1.00 54.70           O
ATOM   1154  N   TYR A1421     112.029 115.182 122.093  1.00 47.90           N
ATOM   1155  CA  TYR A1421     110.790 115.949 122.051  1.00 51.73           C
ATOM   1156  C   TYR A1421     110.544 116.568 120.682  1.00 54.43           C
ATOM   1157  O   TYR A1421     109.394 116.642 120.238  1.00 51.34           O
ATOM   1158  CB  TYR A1421     110.810 117.051 123.111  1.00 47.10           C
ATOM   1159  CG  TYR A1421     110.523 116.582 124.519  1.00 58.45           C
ATOM   1160  CD1 TYR A1421     109.269 116.104 124.868  1.00 55.43           C
ATOM   1161  CD2 TYR A1421     111.499 116.640 125.503  1.00 53.49           C
ATOM   1162  CE1 TYR A1421     108.999 115.683 126.153  1.00 55.19           C
ATOM   1163  CE2 TYR A1421     111.237 116.223 126.791  1.00 51.15           C
ATOM   1164  CZ  TYR A1421     109.986 115.744 127.110  1.00 52.57           C
ATOM   1165  OH  TYR A1421     109.719 115.326 128.393  1.00 58.61           O
ATOM   1166  N   LEU A1422     111.604 117.024 120.009  1.00 56.64           N
ATOM   1167  CA  LEU A1422     111.436 117.694 118.723  1.00 50.52           C
ATOM   1168  C   LEU A1422     110.917 116.739 117.655  1.00 52.42           C
ATOM   1169  O   LEU A1422     110.095 117.126 116.817  1.00 59.53           O
ATOM   1170  CB  LEU A1422     112.757 118.323 118.282  1.00 47.49           C
ATOM   1171  CG  LEU A1422     113.279 119.488 119.125  1.00 55.46           C
ATOM   1172  CD1 LEU A1422     114.542 120.060 118.510  1.00 55.10           C
ATOM   1173  CD2 LEU A1422     112.218 120.565 119.283  1.00 56.53           C
ATOM   1174  N   ILE A1423     111.390 115.490 117.662  1.00 51.19           N
ATOM   1175  CA  ILE A1423     110.990 114.527 116.640  1.00 50.04           C
ATOM   1176  C   ILE A1423     109.537 114.094 116.762  1.00 36.47           C
ATOM   1177  O   ILE A1423     109.006 113.482 115.830  1.00 38.79           O
ATOM   1178  CB  ILE A1423     111.901 113.284 116.697  1.00 51.46           C
ATOM   1179  CG1 ILE A1423     111.951 112.583 115.338  1.00 42.67           C
ATOM   1180  CG2 ILE A1423     111.421 112.326 117.772  1.00 41.06           C
ATOM   1181  CD1 ILE A1423     112.612 113.400 114.255  1.00 34.93           C
ATOM   1182  N   LYS A1424     108.881 114.399 117.880  1.00 39.16           N
ATOM   1183  CA  LYS A1424     107.564 113.824 118.144  1.00 47.29           C
ATOM   1184  C   LYS A1424     106.487 114.204 117.130  1.00 53.11           C
ATOM   1185  O   LYS A1424     105.704 113.314 116.757  1.00 64.48           O
ATOM   1186  CB  LYS A1424     107.124 114.176 119.570  1.00 45.02           C
ATOM   1187  CG  LYS A1424     107.888 113.416 120.639  1.00 47.23           C
ATOM   1188  CD  LYS A1424     107.254 113.583 122.007  1.00 50.50           C
ATOM   1189  CE  LYS A1424     108.009 112.788 123.059  1.00 46.32           C
ATOM   1190  NZ  LYS A1424     108.025 111.334 122.752  1.00 47.63           N
ATOM   1191  N   PRO A1425     106.345 115.461 116.682  1.00 41.82           N
ATOM   1192  CA  PRO A1425     105.326 115.734 115.651  1.00 27.77           C
ATOM   1193  C   PRO A1425     105.547 114.967 114.358  1.00 41.01           C
ATOM   1194  O   PRO A1425     104.575 114.535 113.721  1.00 54.80           O
ATOM   1195  CB  PRO A1425     105.440 117.249 115.443  1.00 27.41           C
ATOM   1196  CG  PRO A1425     105.995 117.759 116.711  1.00 34.58           C
ATOM   1197  CD  PRO A1425     106.957 116.708 117.172  1.00 45.60           C
ATOM   1198  N   VAL A1426     106.806 114.780 113.955  1.00 33.84           N
ATOM   1199  CA  VAL A1426     107.099 114.033 112.735  1.00 29.26           C
ATOM   1200  C   VAL A1426     106.595 112.603 112.857  1.00 23.89           C
ATOM   1201  O   VAL A1426     105.986 112.059 111.929  1.00 37.16           O
ATOM   1202  CB  VAL A1426     108.608 114.077 112.432  1.00 34.73           C
ATOM   1203  CG1 VAL A1426     108.923 113.284 111.174  1.00 25.92           C
ATOM   1204  CG2 VAL A1426     109.084 115.513 112.301  1.00 30.48           C
ATOM   1205  N   GLN A1427     106.844 111.969 114.003  1.00 40.77           N
ATOM   1206  CA  GLN A1427     106.332 110.624 114.234  1.00 41.25           C
ATOM   1207  C   GLN A1427     104.813 110.618 114.315  1.00 32.12           C
ATOM   1208  O   GLN A1427     104.163 109.701 113.802  1.00 50.79           O
ATOM   1209  CB  GLN A1427     106.939 110.048 115.512  1.00 30.28           C
ATOM   1210  CG  GLN A1427     108.449 109.939 115.480  1.00 37.13           C
ATOM   1211  CD  GLN A1427     109.022 109.429 116.781  1.00 42.33           C
ATOM   1212  OE1 GLN A1427     108.342 109.409 117.806  1.00 46.39           O
ATOM   1213  NE2 GLN A1427     110.280 109.013 116.749  1.00 40.27           N
ATOM   1214  N   ARG A1428     104.228 111.633 114.949  1.00 24.27           N
ATOM   1215  CA  ARG A1428     102.790 111.624 115.188  1.00 32.36           C
ATOM   1216  C   ARG A1428     101.996 111.806 113.903  1.00 42.34           C
ATOM   1217  O   ARG A1428     100.899 111.253 113.774  1.00 59.23           O
ATOM   1218  CB  ARG A1428     102.419 112.707 116.199  1.00 32.02           C
ATOM   1219  CG  ARG A1428     100.968 112.673 116.636  1.00 23.77           C
ATOM   1220  CD  ARG A1428     100.597 111.312 117.189  1.00 27.82           C
ATOM   1221  NE  ARG A1428      99.235 111.288 117.708  1.00 31.21           N
ATOM   1222  CZ  ARG A1428      98.601 110.191 118.095  1.00 46.25           C
ATOM   1223  NH1 ARG A1428      99.173 109.001 118.024  1.00 51.69           N
ATOM   1224  NH2 ARG A1428      97.361 110.291 118.563  1.00 45.85           N
ATOM   1225  N   ILE A1429     102.519 112.574 112.944  1.00 36.36           N
ATOM   1226  CA  ILE A1429     101.786 112.764 111.697  1.00 27.51           C
ATOM   1227  C   ILE A1429     101.714 111.472 110.887  1.00 37.88           C
ATOM   1228  O   ILE A1429     100.791 111.301 110.082  1.00 44.22           O
ATOM   1229  CB  ILE A1429     102.404 113.910 110.870  1.00 27.25           C
ATOM   1230  CG1 ILE A1429     101.416 114.396 109.809  1.00 30.39           C
ATOM   1231  CG2 ILE A1429     103.705 113.475 110.216  1.00 30.16           C
ATOM   1232  CD1 ILE A1429     100.076 114.805 110.369  1.00 38.08           C
ATOM   1233  N   THR A1430     102.653 110.548 111.091  1.00 40.73           N
ATOM   1234  CA  THR A1430     102.678 109.279 110.376  1.00 27.48           C
ATOM   1235  C   THR A1430     102.009 108.143 111.141  1.00 25.96           C
ATOM   1236  O   THR A1430     102.017 107.007 110.661  1.00 41.12           O
ATOM   1237  CB  THR A1430     104.121 108.886 110.044  1.00 32.07           C
ATOM   1238  OG1 THR A1430     104.870 108.744 111.256  1.00 33.33           O
ATOM   1239  CG2 THR A1430     104.775 109.942 109.171  1.00 27.22           C
ATOM   1240  N   LYS A1431     101.436 108.416 112.314  1.00 37.01           N
ATOM   1241  CA  LYS A1431     100.752 107.395 113.095  1.00 18.33           C
ATOM   1242  C   LYS A1431      99.243 107.401 112.907  1.00 24.48           C
ATOM   1243  O   LYS A1431      98.604 106.370 113.139  1.00 43.51           O
ATOM   1244  CB  LYS A1431     101.057 107.563 114.588  1.00 25.84           C
ATOM   1245  CG  LYS A1431     102.503 107.317 114.977  1.00 33.93           C
ATOM   1246  CD  LYS A1431     102.876 105.850 114.892  1.00 31.78           C
ATOM   1247  CE  LYS A1431     104.287 105.622 115.407  1.00 37.28           C
ATOM   1248  NZ  LYS A1431     104.651 104.178 115.441  1.00 46.93           N
ATOM   1249  N   TYR A1432      98.660 108.533 112.505  1.00 37.11           N
ATOM   1250  CA  TYR A1432      97.217 108.587 112.291  1.00 43.63           C
ATOM   1251  C   TYR A1432      96.794 107.680 111.143  1.00 45.10           C
ATOM   1252  O   TYR A1432      95.739 107.037 111.206  1.00 43.68           O
ATOM   1253  CB  TYR A1432      96.774 110.025 112.020  1.00 48.79           C
ATOM   1254  CG  TYR A1432      96.764 110.922 113.237  1.00 47.43           C
ATOM   1255  CD1 TYR A1432      95.808 110.764 114.231  1.00 43.70           C
ATOM   1256  CD2 TYR A1432      97.696 111.941 113.383  1.00 44.35           C
ATOM   1257  CE1 TYR A1432      95.787 111.584 115.339  1.00 44.51           C
ATOM   1258  CE2 TYR A1432      97.683 112.767 114.488  1.00 47.25           C
ATOM   1259  CZ  TYR A1432      96.726 112.584 115.463  1.00 50.20           C
ATOM   1260  OH  TYR A1432      96.707 113.402 116.568  1.00 45.28           O
ATOM   1261  N   GLN A1433      97.602 107.624 110.081  1.00 61.84           N
ATOM   1262  CA  GLN A1433      97.256 106.804 108.924  1.00 55.38           C
ATOM   1263  C   GLN A1433      97.178 105.328 109.293  1.00 51.02           C
ATOM   1264  O   GLN A1433      96.282 104.616 108.831  1.00 52.28           O
ATOM   1265  CB  GLN A1433      98.267 107.028 107.798  1.00 44.98           C
ATOM   1266  CG  GLN A1433      99.709 106.758 108.189  1.00 50.01           C
ATOM   1267  CD  GLN A1433     100.668 106.899 107.031  1.00 48.63           C
ATOM   1268  OE1 GLN A1433     100.397 107.617 106.071  1.00 53.24           O
ATOM   1269  NE2 GLN A1433     101.799 106.211 107.113  1.00 54.32           N
ATOM   1270  N   LEU A1434      98.104 104.850 110.128  1.00 45.08           N
ATOM   1271  CA  LEU A1434      98.096 103.443 110.513  1.00 47.52           C
ATOM   1272  C   LEU A1434      96.858 103.095 111.331  1.00 51.04           C
ATOM   1273  O   LEU A1434      96.224 102.059 111.099  1.00 62.56           O
ATOM   1274  CB  LEU A1434      99.365 103.111 111.294  1.00 46.67           C
ATOM   1275  CG  LEU A1434     100.674 103.452 110.586  1.00 43.16           C
ATOM   1276  CD1 LEU A1434     101.862 103.052 111.443  1.00 46.66           C
ATOM   1277  CD2 LEU A1434     100.735 102.775 109.230  1.00 52.06           C
ATOM   1278  N   LEU A1435      96.498 103.948 112.291  1.00 43.28           N
ATOM   1279  CA  LEU A1435      95.304 103.699 113.091  1.00 46.75           C
ATOM   1280  C   LEU A1435      94.046 103.757 112.236  1.00 51.47           C
ATOM   1281  O   LEU A1435      93.115 102.964 112.428  1.00 65.09           O
ATOM   1282  CB  LEU A1435      95.227 104.703 114.240  1.00 53.17           C
ATOM   1283  CG  LEU A1435      96.333 104.569 115.287  1.00 52.65           C
ATOM   1284  CD1 LEU A1435      96.278 105.711 116.284  1.00 51.18           C
ATOM   1285  CD2 LEU A1435      96.223 103.234 115.999  1.00 55.88           C
ATOM   1286  N   LEU A1436      93.994 104.692 111.286  1.00 45.55           N
ATOM   1287  CA  LEU A1436      92.848 104.753 110.386  1.00 50.97           C
ATOM   1288  C   LEU A1436      92.768 103.510 109.508  1.00 55.18           C
ATOM   1289  O   LEU A1436      91.672 103.013 109.230  1.00 62.83           O
ATOM   1290  CB  LEU A1436      92.916 106.020 109.537  1.00 63.87           C
ATOM   1291  CG  LEU A1436      92.597 107.312 110.288  1.00 57.88           C
ATOM   1292  CD1 LEU A1436      92.819 108.513 109.393  1.00 53.61           C
ATOM   1293  CD2 LEU A1436      91.169 107.281 110.812  1.00 52.37           C
ATOM   1294  N   LYS A1437      93.915 102.996 109.056  1.00 46.62           N
ATOM   1295  CA  LYS A1437      93.916 101.752 108.294  1.00 43.84           C
ATOM   1296  C   LYS A1437      93.406 100.592 109.137  1.00 48.41           C
ATOM   1297  O   LYS A1437      92.628  99.761 108.656  1.00 66.24           O
ATOM   1298  CB  LYS A1437      95.320 101.450 107.771  1.00 44.42           C
ATOM   1299  CG  LYS A1437      95.789 102.365 106.655  1.00 39.24           C
ATOM   1300  CD  LYS A1437      97.199 102.014 106.219  1.00 41.77           C
ATOM   1301  CE  LYS A1437      97.681 102.937 105.117  1.00 52.08           C
ATOM   1302  NZ  LYS A1437      99.063 102.609 104.679  1.00 53.93           N
ATOM   1303  N   GLU A1438      93.838 100.517 110.398  1.00 57.80           N
ATOM   1304  CA  GLU A1438      93.358  99.458 111.281  1.00 56.72           C
ATOM   1305  C   GLU A1438      91.851  99.553 111.483  1.00 54.19           C
ATOM   1306  O   GLU A1438      91.148  98.536 111.461  1.00 55.23           O
ATOM   1307  CB  GLU A1438      94.082  99.519 112.627  1.00 53.28           C
ATOM   1308  CG  GLU A1438      95.587  99.350 112.540  1.00 55.08           C
ATOM   1309  CD  GLU A1438      95.996  97.997 111.999  1.00 65.93           C
ATOM   1310  OE1 GLU A1438      95.256  97.017 112.218  1.00 64.59           O
ATOM   1311  OE2 GLU A1438      97.060  97.914 111.351  1.00 73.84           O
ATOM   1312  N   LEU A1439      91.336 100.768 111.682  1.00 62.44           N
ATOM   1313  CA  LEU A1439      89.897 100.953 111.833  1.00 69.35           C
ATOM   1314  C   LEU A1439      89.136 100.714 110.535  1.00 68.76           C
ATOM   1315  O   LEU A1439      87.932 100.439 110.580  1.00 71.54           O
ATOM   1316  CB  LEU A1439      89.596 102.359 112.353  1.00 67.11           C
ATOM   1317  CG  LEU A1439      89.647 102.542 113.868  1.00 65.19           C
ATOM   1318  CD1 LEU A1439      89.448 103.999 114.241  1.00 67.43           C
ATOM   1319  CD2 LEU A1439      88.600 101.670 114.540  1.00 64.40           C
ATOM   1320  N   LEU A1440      89.803 100.828 109.386  1.00 66.85           N
ATOM   1321  CA  LEU A1440      89.123 100.640 108.109  1.00 67.50           C
ATOM   1322  C   LEU A1440      88.671  99.197 107.925  1.00 69.43           C
ATOM   1323  O   LEU A1440      87.574  98.943 107.413  1.00 70.61           O
ATOM   1324  CB  LEU A1440      90.041 101.066 106.964  1.00 64.31           C
ATOM   1325  CG  LEU A1440      89.438 101.039 105.560  1.00 66.28           C
ATOM   1326  CD1 LEU A1440      88.201 101.920 105.498  1.00 67.10           C
ATOM   1327  CD2 LEU A1440      90.465 101.479 104.532  1.00 67.67           C
ATOM   1328  N   THR A1441      89.500  98.240 108.337  1.00 70.90           N
ATOM   1329  CA  THR A1441      89.212  96.826 108.145  1.00 70.79           C
ATOM   1330  C   THR A1441      88.291  96.252 109.214  1.00 71.39           C
ATOM   1331  O   THR A1441      87.941  95.070 109.133  1.00 75.90           O
ATOM   1332  CB  THR A1441      90.517  96.027 108.112  1.00 71.17           C
ATOM   1333  OG1 THR A1441      91.150  96.094 109.395  1.00 71.50           O
ATOM   1334  CG2 THR A1441      91.460  96.595 107.065  1.00 67.13           C
ATOM   1335  N   CYS A1442      87.892  97.048 110.207  1.00 77.67           N
ATOM   1336  CA  CYS A1442      87.034  96.571 111.281  1.00 80.17           C
ATOM   1337  C   CYS A1442      85.619  97.127 111.236  1.00 80.17           C
ATOM   1338  O   CYS A1442      84.750  96.607 111.941  1.00 82.44           O
ATOM   1339  CB  CYS A1442      87.650  96.908 112.647  1.00 80.95           C
ATOM   1340  SG  CYS A1442      89.249  96.127 112.952  1.00 84.29           S
ATOM   1341  N   CYS A1443      85.366  98.160 110.438  1.00 98.22           N
ATOM   1342  CA  CYS A1443      84.053  98.786 110.383  1.00 99.26           C
ATOM   1343  C   CYS A1443      83.223  98.203 109.247  1.00102.29           C
ATOM   1344  O   CYS A1443      83.717  98.014 108.132  1.00104.78           O
ATOM   1345  CB  CYS A1443      84.186 100.300 110.207  1.00100.38           C
ATOM   1346  SG  CYS A1443      84.974 101.146 111.596  1.00112.76           S
ATOM   1347  N   GLU A1444      81.955  97.918 109.542  1.00114.71           N
ATOM   1348  CA  GLU A1444      81.018  97.434 108.536  1.00117.23           C
ATOM   1349  C   GLU A1444      80.204  98.567 107.923  1.00119.46           C
ATOM   1350  O   GLU A1444      79.967  98.575 106.710  1.00117.32           O
ATOM   1351  CB  GLU A1444      80.083  96.387 109.146  1.00114.95           C
ATOM   1352  CG  GLU A1444      80.799  95.162 109.691  1.00115.78           C
ATOM   1353  CD  GLU A1444      79.846  94.147 110.289  1.00117.39           C
ATOM   1354  OE1 GLU A1444      78.623  94.399 110.279  1.00118.60           O
ATOM   1355  OE2 GLU A1444      80.320  93.096 110.769  1.00115.87           O
ATOM   1356  N   GLU A1445      79.771  99.523 108.739  1.00119.25           N
ATOM   1357  CA  GLU A1445      79.088 100.718 108.273  1.00115.57           C
ATOM   1358  C   GLU A1445      79.913 101.951 108.616  1.00114.20           C
ATOM   1359  O   GLU A1445      80.748 101.937 109.524  1.00113.78           O
ATOM   1360  CB  GLU A1445      77.687 100.834 108.885  1.00116.85           C
ATOM   1361  CG  GLU A1445      76.685  99.832 108.336  1.00116.16           C
ATOM   1362  CD  GLU A1445      75.273 100.100 108.816  1.00117.27           C
ATOM   1363  OE1 GLU A1445      75.096 100.976 109.688  1.00117.89           O
ATOM   1364  OE2 GLU A1445      74.338  99.437 108.318  1.00116.54           O
ATOM   1365  N   GLY A1446      79.668 103.027 107.873  1.00106.09           N
ATOM   1366  CA  GLY A1446      80.473 104.220 108.032  1.00107.48           C
ATOM   1367  C   GLY A1446      81.853 104.117 107.432  1.00106.39           C
ATOM   1368  O   GLY A1446      82.750 104.866 107.828  1.00100.86           O
ATOM   1369  N   LYS A1447      82.051 103.197 106.484  1.00103.36           N
ATOM   1370  CA  LYS A1447      83.357 103.036 105.856  1.00101.25           C
ATOM   1371  C   LYS A1447      83.757 104.272 105.059  1.00 99.90           C
ATOM   1372  O   LYS A1447      84.952 104.549 104.908  1.00 98.00           O
ATOM   1373  CB  LYS A1447      83.352 101.797 104.958  1.00 97.10           C
ATOM   1374  CG  LYS A1447      84.701 101.451 104.347  1.00 98.60           C
ATOM   1375  CD  LYS A1447      84.613 100.195 103.493  1.00 98.92           C
ATOM   1376  CE  LYS A1447      85.956  99.860 102.862  1.00 98.12           C
ATOM   1377  NZ  LYS A1447      85.888  98.624 102.036  1.00 97.63           N
ATOM   1378  N   GLY A1448      82.780 105.023 104.546  1.00101.69           N
ATOM   1379  CA  GLY A1448      83.103 106.210 103.770  1.00 99.56           C
ATOM   1380  C   GLY A1448      83.804 107.280 104.586  1.00100.49           C
ATOM   1381  O   GLY A1448      84.761 107.903 104.119  1.00 99.85           O
ATOM   1382  N   GLU A1449      83.337 107.512 105.816  1.00101.55           N
ATOM   1383  CA  GLU A1449      83.956 108.524 106.667  1.00100.42           C
ATOM   1384  C   GLU A1449      85.391 108.144 107.014  1.00 97.77           C
ATOM   1385  O   GLU A1449      86.303 108.980 106.956  1.00100.59           O
ATOM   1386  CB  GLU A1449      83.127 108.712 107.938  1.00102.12           C
ATOM   1387  CG  GLU A1449      81.624 108.616 107.724  1.00103.06           C
ATOM   1388  CD  GLU A1449      81.077 109.740 106.867  1.00104.62           C
ATOM   1389  OE1 GLU A1449      81.703 110.820 106.826  1.00102.21           O
ATOM   1390  OE2 GLU A1449      80.018 109.542 106.234  1.00103.40           O
ATOM   1391  N   ILE A1450      85.606 106.877 107.379  1.00 81.31           N
ATOM   1392  CA  ILE A1450      86.953 106.408 107.690  1.00 79.99           C
ATOM   1393  C   ILE A1450      87.843 106.510 106.461  1.00 84.07           C
ATOM   1394  O   ILE A1450      89.020 106.875 106.557  1.00 88.13           O
ATOM   1395  CB  ILE A1450      86.910 104.969 108.236  1.00 79.30           C
ATOM   1396  CG1 ILE A1450      86.015 104.889 109.472  1.00 82.61           C
ATOM   1397  CG2 ILE A1450      88.313 104.490 108.573  1.00 77.39           C
ATOM   1398  CD1 ILE A1450      86.559 105.639 110.665  1.00 86.38           C
ATOM   1399  N   LYS A1451      87.296 106.192 105.286  1.00 81.27           N
ATOM   1400  CA  LYS A1451      88.076 106.279 104.058  1.00 79.88           C
ATOM   1401  C   LYS A1451      88.479 107.718 103.760  1.00 76.10           C
ATOM   1402  O   LYS A1451      89.622 107.979 103.371  1.00 77.88           O
ATOM   1403  CB  LYS A1451      87.282 105.686 102.895  1.00 77.65           C
ATOM   1404  CG  LYS A1451      88.093 105.461 101.633  1.00 76.17           C
ATOM   1405  CD  LYS A1451      87.249 104.794 100.561  1.00 80.82           C
ATOM   1406  CE  LYS A1451      88.056 104.533  99.301  1.00 82.32           C
ATOM   1407  NZ  LYS A1451      87.233 103.882  98.245  1.00 78.86           N
ATOM   1408  N   ASP A1452      87.555 108.666 103.937  1.00 78.42           N
ATOM   1409  CA  ASP A1452      87.878 110.073 103.707  1.00 78.76           C
ATOM   1410  C   ASP A1452      88.946 110.559 104.679  1.00 77.13           C
ATOM   1411  O   ASP A1452      89.899 111.248 104.286  1.00 84.06           O
ATOM   1412  CB  ASP A1452      86.615 110.926 103.826  1.00 78.05           C
ATOM   1413  CG  ASP A1452      85.553 110.538 102.820  1.00 83.43           C
ATOM   1414  OD1 ASP A1452      85.910 109.981 101.762  1.00 84.83           O
ATOM   1415  OD2 ASP A1452      84.360 110.792 103.086  1.00 83.34           O
ATOM   1416  N   GLY A1453      88.797 110.217 105.961  1.00 67.74           N
ATOM   1417  CA  GLY A1453      89.816 110.583 106.930  1.00 63.31           C
ATOM   1418  C   GLY A1453      91.168 109.983 106.599  1.00 65.88           C
ATOM   1419  O   GLY A1453      92.204 110.637 106.744  1.00 69.31           O
ATOM   1420  N   LEU A1454      91.174 108.729 106.139  1.00 61.18           N
ATOM   1421  CA  LEU A1454      92.418 108.078 105.749  1.00 62.73           C
ATOM   1422  C   LEU A1454      93.047 108.767 104.546  1.00 70.25           C
ATOM   1423  O   LEU A1454      94.270 108.917 104.482  1.00 72.70           O
ATOM   1424  CB  LEU A1454      92.160 106.602 105.454  1.00 52.81           C
ATOM   1425  CG  LEU A1454      93.378 105.770 105.060  1.00 56.53           C
ATOM   1426  CD1 LEU A1454      94.440 105.841 106.141  1.00 58.62           C
ATOM   1427  CD2 LEU A1454      92.972 104.331 104.796  1.00 64.83           C
ATOM   1428  N   GLU A1455      92.229 109.190 103.581  1.00 73.36           N
ATOM   1429  CA  GLU A1455      92.766 109.915 102.434  1.00 64.95           C
ATOM   1430  C   GLU A1455      93.398 111.230 102.867  1.00 67.87           C
ATOM   1431  O   GLU A1455      94.481 111.592 102.391  1.00 72.47           O
ATOM   1432  CB  GLU A1455      91.670 110.163 101.397  1.00 62.43           C
ATOM   1433  CG  GLU A1455      91.047 108.902 100.823  1.00 71.42           C
ATOM   1434  CD  GLU A1455      92.076 107.898 100.341  1.00 73.05           C
ATOM   1435  OE1 GLU A1455      93.071 108.314  99.710  1.00 74.37           O
ATOM   1436  OE2 GLU A1455      91.889 106.690 100.595  1.00 67.86           O
ATOM   1437  N   VAL A1456      92.743 111.955 103.777  1.00 62.54           N
ATOM   1438  CA  VAL A1456      93.298 113.221 104.257  1.00 63.57           C
ATOM   1439  C   VAL A1456      94.620 112.986 104.984  1.00 61.09           C
ATOM   1440  O   VAL A1456      95.614 113.695 104.761  1.00 70.28           O
ATOM   1441  CB  VAL A1456      92.281 113.947 105.156  1.00 61.63           C
ATOM   1442  CG1 VAL A1456      92.926 115.146 105.827  1.00 63.20           C
ATOM   1443  CG2 VAL A1456      91.069 114.379 104.347  1.00 59.54           C
ATOM   1444  N   MET A1457      94.653 111.980 105.860  1.00 49.52           N
ATOM   1445  CA  MET A1457      95.836 111.719 106.668  1.00 52.66           C
ATOM   1446  C   MET A1457      96.919 110.962 105.915  1.00 53.96           C
ATOM   1447  O   MET A1457      98.000 110.749 106.471  1.00 55.79           O
ATOM   1448  CB  MET A1457      95.451 110.951 107.933  1.00 61.86           C
ATOM   1449  CG  MET A1457      94.454 111.689 108.811  1.00 64.68           C
ATOM   1450  SD  MET A1457      94.903 113.412 109.096  1.00 71.84           S
ATOM   1451  CE  MET A1457      96.457 113.231 109.965  1.00 57.90           C
ATOM   1452  N   LEU A1458      96.640 110.513 104.693  1.00 50.26           N
ATOM   1453  CA  LEU A1458      97.685 110.083 103.773  1.00 48.95           C
ATOM   1454  C   LEU A1458      98.192 111.232 102.918  1.00 52.20           C
ATOM   1455  O   LEU A1458      99.377 111.265 102.569  1.00 49.66           O
ATOM   1456  CB  LEU A1458      97.168 108.963 102.863  1.00 50.43           C
ATOM   1457  CG  LEU A1458      97.007 107.565 103.462  1.00 51.38           C
ATOM   1458  CD1 LEU A1458      96.142 106.702 102.564  1.00 45.58           C
ATOM   1459  CD2 LEU A1458      98.363 106.918 103.669  1.00 54.70           C
ATOM   1460  N   SER A1459      97.308 112.173 102.576  1.00 57.86           N
ATOM   1461  CA  SER A1459      97.713 113.346 101.812  1.00 50.45           C
ATOM   1462  C   SER A1459      98.669 114.226 102.604  1.00 45.21           C
ATOM   1463  O   SER A1459      99.646 114.739 102.050  1.00 52.45           O
ATOM   1464  CB  SER A1459      96.478 114.141 101.392  1.00 51.35           C
ATOM   1465  OG  SER A1459      96.845 115.324 100.706  1.00 68.19           O
ATOM   1466  N   VAL A1460      98.401 114.418 103.899  1.00 50.87           N
ATOM   1467  CA  VAL A1460      99.220 115.343 104.692  1.00 52.22           C
ATOM   1468  C   VAL A1460     100.694 114.945 104.725  1.00 56.48           C
ATOM   1469  O   VAL A1460     101.546 115.796 104.417  1.00 57.96           O
ATOM   1470  CB  VAL A1460      98.617 115.514 106.099  1.00 50.61           C
ATOM   1471  CG1 VAL A1460      99.553 116.324 106.976  1.00 51.71           C
ATOM   1472  CG2 VAL A1460      97.257 116.183 106.016  1.00 59.01           C
ATOM   1473  N   PRO A1461     101.070 113.707 105.079  1.00 50.74           N
ATOM   1474  CA  PRO A1461     102.500 113.354 105.028  1.00 38.61           C
ATOM   1475  C   PRO A1461     103.076 113.377 103.626  1.00 54.68           C
ATOM   1476  O   PRO A1461     104.275 113.636 103.460  1.00 56.77           O
ATOM   1477  CB  PRO A1461     102.537 111.942 105.630  1.00 40.24           C
ATOM   1478  CG  PRO A1461     101.265 111.802 106.373  1.00 47.92           C
ATOM   1479  CD  PRO A1461     100.269 112.587 105.593  1.00 49.53           C
ATOM   1480  N   LYS A1462     102.257 113.103 102.607  1.00 58.34           N
ATOM   1481  CA  LYS A1462     102.730 113.208 101.232  1.00 52.60           C
ATOM   1482  C   LYS A1462     103.127 114.639 100.899  1.00 50.66           C
ATOM   1483  O   LYS A1462     104.178 114.875 100.294  1.00 46.24           O
ATOM   1484  CB  LYS A1462     101.655 112.707 100.269  1.00 48.98           C
ATOM   1485  CG  LYS A1462     102.039 112.810  98.805  1.00 54.06           C
ATOM   1486  CD  LYS A1462     100.914 112.330  97.908  1.00 55.08           C
ATOM   1487  CE  LYS A1462      99.626 113.082  98.194  1.00 56.16           C
ATOM   1488  NZ  LYS A1462      99.788 114.551  98.021  1.00 53.37           N
ATOM   1489  N   ARG A1463     102.304 115.610 101.300  1.00 43.50           N
ATOM   1490  CA  ARG A1463     102.660 117.012 101.108  1.00 43.57           C
ATOM   1491  C   ARG A1463     103.877 117.392 101.940  1.00 38.43           C
ATOM   1492  O   ARG A1463     104.714 118.186 101.497  1.00 49.02           O
ATOM   1493  CB  ARG A1463     101.471 117.907 101.451  1.00 45.42           C
ATOM   1494  CG  ARG A1463     100.417 117.969 100.364  1.00 39.13           C
ATOM   1495  CD  ARG A1463      99.024 117.934 100.954  1.00 44.66           C
ATOM   1496  NE  ARG A1463      98.854 118.914 102.018  1.00 53.87           N
ATOM   1497  CZ  ARG A1463      97.793 118.979 102.810  1.00 52.67           C
ATOM   1498  NH1 ARG A1463      96.787 118.130 102.689  1.00 50.48           N
ATOM   1499  NH2 ARG A1463      97.742 119.918 103.750  1.00 43.54           N
ATOM   1500  N   ALA A1464     103.992 116.839 103.150  1.00 35.66           N
ATOM   1501  CA  ALA A1464     105.159 117.127 103.978  1.00 40.65           C
ATOM   1502  C   ALA A1464     106.443 116.640 103.315  1.00 44.53           C
ATOM   1503  O   ALA A1464     107.476 117.316 103.376  1.00 40.57           O
ATOM   1504  CB  ALA A1464     104.990 116.498 105.359  1.00 33.49           C
ATOM   1505  N   ASN A1465     106.401 115.464 102.685  1.00 42.25           N
ATOM   1506  CA  ASN A1465     107.565 114.951 101.967  1.00 47.21           C
ATOM   1507  C   ASN A1465     107.835 115.729 100.683  1.00 51.53           C
ATOM   1508  O   ASN A1465     109.000 115.980 100.341  1.00 39.78           O
ATOM   1509  CB  ASN A1465     107.368 113.467 101.653  1.00 46.00           C
ATOM   1510  CG  ASN A1465     108.671 112.753 101.361  1.00 49.25           C
ATOM   1511  OD1 ASN A1465     109.369 112.319 102.274  1.00 52.68           O
ATOM   1512  ND2 ASN A1465     109.000 112.615 100.084  1.00 46.21           N
ATOM   1513  N   ASP A1466     106.774 116.117  99.968  1.00 56.83           N
ATOM   1514  CA  ASP A1466     106.936 116.906  98.751  1.00 52.57           C
ATOM   1515  C   ASP A1466     107.590 118.248  99.045  1.00 59.94           C
ATOM   1516  O   ASP A1466     108.457 118.702  98.291  1.00 59.95           O
ATOM   1517  CB  ASP A1466     105.582 117.115  98.077  1.00 53.07           C
ATOM   1518  CG  ASP A1466     104.991 115.829  97.547  1.00 65.60           C
ATOM   1519  OD1 ASP A1466     105.679 114.789  97.606  1.00 64.40           O
ATOM   1520  OD2 ASP A1466     103.835 115.860  97.073  1.00 69.20           O
ATOM   1521  N   ALA A1467     107.170 118.908 100.127  1.00 52.62           N
ATOM   1522  CA  ALA A1467     107.766 120.189 100.487  1.00 44.13           C
ATOM   1523  C   ALA A1467     109.244 120.047 100.820  1.00 45.27           C
ATOM   1524  O   ALA A1467     110.052 120.897 100.431  1.00 44.14           O
ATOM   1525  CB  ALA A1467     107.011 120.803 101.665  1.00 47.71           C
ATOM   1526  N   MET A1468     109.618 118.983 101.534  1.00 50.18           N
ATOM   1527  CA  MET A1468     111.024 118.770 101.853  1.00 49.91           C
ATOM   1528  C   MET A1468     111.843 118.462 100.608  1.00 55.54           C
ATOM   1529  O   MET A1468     113.015 118.846 100.531  1.00 62.80           O
ATOM   1530  CB  MET A1468     111.174 117.647 102.877  1.00 53.69           C
ATOM   1531  CG  MET A1468     110.621 117.983 104.249  1.00 55.15           C
ATOM   1532  SD  MET A1468     111.192 116.843 105.519  1.00 63.03           S
ATOM   1533  CE  MET A1468     112.961 117.095 105.426  1.00 50.25           C
ATOM   1534  N   HIS A1469     111.260 117.755  99.635  1.00 55.12           N
ATOM   1535  CA  HIS A1469     111.958 117.559  98.366  1.00 48.44           C
ATOM   1536  C   HIS A1469     112.115 118.873  97.610  1.00 48.35           C
ATOM   1537  O   HIS A1469     113.182 119.152  97.053  1.00 48.48           O
ATOM   1538  CB  HIS A1469     111.222 116.532  97.508  1.00 40.95           C
ATOM   1539  CG  HIS A1469     111.698 115.128  97.707  1.00 45.24           C
ATOM   1540  ND1 HIS A1469     112.893 114.669  97.196  1.00 46.11           N
ATOM   1541  CD2 HIS A1469     111.142 114.082  98.360  1.00 47.79           C
ATOM   1542  CE1 HIS A1469     113.051 113.401  97.527  1.00 49.80           C
ATOM   1543  NE2 HIS A1469     112.003 113.020  98.234  1.00 45.29           N
ATOM   1544  N   LEU A1470     111.062 119.693  97.586  1.00 47.47           N
ATOM   1545  CA  LEU A1470     111.103 120.956  96.854  1.00 46.64           C
ATOM   1546  C   LEU A1470     112.069 121.947  97.488  1.00 42.14           C
ATOM   1547  O   LEU A1470     112.647 122.784  96.787  1.00 44.74           O
ATOM   1548  CB  LEU A1470     109.699 121.555  96.778  1.00 49.78           C
ATOM   1549  CG  LEU A1470     109.529 122.882  96.041  1.00 35.77           C
ATOM   1550  CD1 LEU A1470     110.049 122.768  94.620  1.00 42.39           C
ATOM   1551  CD2 LEU A1470     108.072 123.305  96.046  1.00 35.39           C
ATOM   1552  N   SER A1471     112.265 121.862  98.806  1.00 55.19           N
ATOM   1553  CA  SER A1471     113.145 122.791  99.504  1.00 58.63           C
ATOM   1554  C   SER A1471     114.595 122.696  99.051  1.00 57.57           C
ATOM   1555  O   SER A1471     115.375 123.607  99.344  1.00 54.37           O
ATOM   1556  CB  SER A1471     113.064 122.554 101.013  1.00 50.99           C
ATOM   1557  OG  SER A1471     111.747 122.764 101.492  1.00 50.09           O
ATOM   1558  N   MET A1472     114.975 121.627  98.355  1.00 65.88           N
ATOM   1559  CA  MET A1472     116.332 121.458  97.857  1.00 73.39           C
ATOM   1560  C   MET A1472     116.468 121.812  96.381  1.00 74.29           C
ATOM   1561  O   MET A1472     117.526 121.571  95.792  1.00 70.90           O
ATOM   1562  CB  MET A1472     116.805 120.025  98.102  1.00 66.50           C
ATOM   1563  CG  MET A1472     116.874 119.651  99.572  1.00 67.45           C
ATOM   1564  SD  MET A1472     117.930 120.770 100.514  1.00 83.58           S
ATOM   1565  CE  MET A1472     117.655 120.181 102.183  1.00 69.37           C
ATOM   1566  N   LEU A1473     115.429 122.378  95.772  1.00 63.71           N
ATOM   1567  CA  LEU A1473     115.485 122.780  94.370  1.00 58.55           C
ATOM   1568  C   LEU A1473     116.321 124.048  94.259  1.00 68.87           C
ATOM   1569  O   LEU A1473     115.923 125.111  94.747  1.00 68.20           O
ATOM   1570  CB  LEU A1473     114.078 122.994  93.819  1.00 56.77           C
ATOM   1571  CG  LEU A1473     113.970 123.373  92.341  1.00 63.52           C
ATOM   1572  CD1 LEU A1473     114.640 122.330  91.461  1.00 61.81           C
ATOM   1573  CD2 LEU A1473     112.515 123.553  91.947  1.00 60.37           C
ATOM   1574  N   GLU A1474     117.478 123.939  93.613  1.00 78.22           N
ATOM   1575  CA  GLU A1474     118.436 125.029  93.501  1.00 74.79           C
ATOM   1576  C   GLU A1474     118.526 125.498  92.055  1.00 68.41           C
ATOM   1577  O   GLU A1474     118.457 124.690  91.125  1.00 74.69           O
ATOM   1578  CB  GLU A1474     119.817 124.587  93.993  1.00 74.20           C
ATOM   1579  CG  GLU A1474     120.897 125.648  93.887  1.00 81.23           C
ATOM   1580  CD  GLU A1474     122.280 125.101  94.176  1.00 82.95           C
ATOM   1581  OE1 GLU A1474     122.393 123.891  94.463  1.00 80.90           O
ATOM   1582  OE2 GLU A1474     123.255 125.879  94.114  1.00 81.98           O
ATOM   1583  N   GLY A1475     118.680 126.807  91.872  1.00 64.61           N
ATOM   1584  CA  GLY A1475     118.867 127.378  90.557  1.00 66.81           C
ATOM   1585  C   GLY A1475     117.605 127.804  89.841  1.00 67.89           C
ATOM   1586  O   GLY A1475     117.699 128.338  88.729  1.00 68.02           O
ATOM   1587  N   PHE A1476     116.431 127.586  90.432  1.00 77.56           N
ATOM   1588  CA  PHE A1476     115.179 127.990  89.803  1.00 79.89           C
ATOM   1589  C   PHE A1476     115.161 129.501  89.610  1.00 83.12           C
ATOM   1590  O   PHE A1476     115.124 130.258  90.585  1.00 87.81           O
ATOM   1591  CB  PHE A1476     113.984 127.535  90.646  1.00 79.40           C
ATOM   1592  CG  PHE A1476     112.704 127.381  89.865  1.00 82.41           C
ATOM   1593  CD1 PHE A1476     112.565 127.927  88.601  1.00 81.81           C
ATOM   1594  CD2 PHE A1476     111.636 126.684  90.404  1.00 82.61           C
ATOM   1595  CE1 PHE A1476     111.387 127.783  87.893  1.00 82.71           C
ATOM   1596  CE2 PHE A1476     110.456 126.537  89.701  1.00 84.35           C
ATOM   1597  CZ  PHE A1476     110.332 127.087  88.444  1.00 84.48           C
ATOM   1598  N   ASP A1477     115.190 129.946  88.356  1.00 96.68           N
ATOM   1599  CA  ASP A1477     115.236 131.374  88.042  1.00102.40           C
ATOM   1600  C   ASP A1477     113.825 131.916  87.803  1.00102.34           C
ATOM   1601  O   ASP A1477     113.499 132.468  86.752  1.00102.12           O
ATOM   1602  CB  ASP A1477     116.140 131.620  86.839  1.00102.87           C
ATOM   1603  CG  ASP A1477     116.433 133.091  86.620  1.00103.58           C
ATOM   1604  OD1 ASP A1477     117.156 133.684  87.447  1.00103.09           O
ATOM   1605  OD2 ASP A1477     115.940 133.654  85.619  1.00101.29           O
ATOM   1606  N   GLU A1478     112.985 131.746  88.814  1.00 99.66           N
ATOM   1607  CA  GLU A1478     111.604 132.221  88.794  1.00 99.00           C
ATOM   1608  C   GLU A1478     111.083 132.153  90.226  1.00 99.46           C
ATOM   1609  O   GLU A1478     111.839 131.870  91.164  1.00100.42           O
ATOM   1610  CB  GLU A1478     110.753 131.405  87.818  1.00 99.92           C
ATOM   1611  CG  GLU A1478     109.629 132.190  87.160  1.00100.97           C
ATOM   1612  CD  GLU A1478     109.065 131.486  85.941  1.00101.95           C
ATOM   1613  OE1 GLU A1478     109.656 130.473  85.512  1.00101.75           O
ATOM   1614  OE2 GLU A1478     108.032 131.946  85.411  1.00101.43           O
ATOM   1615  N   ASN A1479     109.792 132.411  90.401  1.00 94.27           N
ATOM   1616  CA  ASN A1479     109.159 132.385  91.712  1.00 93.04           C
ATOM   1617  C   ASN A1479     108.485 131.037  91.928  1.00 90.92           C
ATOM   1618  O   ASN A1479     107.750 130.559  91.059  1.00 91.81           O
ATOM   1619  CB  ASN A1479     108.140 133.517  91.848  1.00 93.83           C
ATOM   1620  CG  ASN A1479     108.786 134.887  91.819  1.00 95.64           C
ATOM   1621  OD1 ASN A1479     109.117 135.452  92.861  1.00 94.21           O
ATOM   1622  ND2 ASN A1479     108.973 135.428  90.620  1.00 95.37           N
ATOM   1623  N   ILE A1480     108.747 130.428  93.087  1.00 87.16           N
ATOM   1624  CA  ILE A1480     108.149 129.133  93.405  1.00 88.24           C
ATOM   1625  C   ILE A1480     106.631 129.249  93.458  1.00 89.38           C
ATOM   1626  O   ILE A1480     105.907 128.425  92.888  1.00 89.34           O
ATOM   1627  CB  ILE A1480     108.718 128.589  94.727  1.00 90.04           C
ATOM   1628  CG1 ILE A1480     110.204 128.264  94.579  1.00 88.67           C
ATOM   1629  CG2 ILE A1480     107.946 127.358  95.172  1.00 88.72           C
ATOM   1630  CD1 ILE A1480     110.480 127.089  93.674  1.00 85.91           C
ATOM   1631  N   GLU A1481     106.127 130.280  94.141  1.00 91.70           N
ATOM   1632  CA  GLU A1481     104.686 130.457  94.261  1.00 92.29           C
ATOM   1633  C   GLU A1481     104.036 130.843  92.939  1.00 92.28           C
ATOM   1634  O   GLU A1481     102.815 130.713  92.803  1.00 93.50           O
ATOM   1635  CB  GLU A1481     104.370 131.511  95.324  1.00 92.79           C
ATOM   1636  CG  GLU A1481     104.924 132.892  95.020  1.00 90.92           C
ATOM   1637  CD  GLU A1481     104.516 133.921  96.055  1.00 93.86           C
ATOM   1638  OE1 GLU A1481     103.717 133.579  96.952  1.00 94.45           O
ATOM   1639  OE2 GLU A1481     104.993 135.072  95.973  1.00 94.82           O
ATOM   1640  N   SER A1482     104.820 131.314  91.967  1.00 90.61           N
ATOM   1641  CA  SER A1482     104.266 131.659  90.664  1.00 90.59           C
ATOM   1642  C   SER A1482     103.814 130.433  89.883  1.00 89.19           C
ATOM   1643  O   SER A1482     102.988 130.564  88.974  1.00 86.64           O
ATOM   1644  CB  SER A1482     105.293 132.443  89.847  1.00 89.98           C
ATOM   1645  OG  SER A1482     104.809 132.713  88.543  1.00 90.28           O
ATOM   1646  N   GLN A1483     104.332 129.253  90.214  1.00 85.03           N
ATOM   1647  CA  GLN A1483     103.990 128.026  89.510  1.00 79.23           C
ATOM   1648  C   GLN A1483     102.813 127.290  90.133  1.00 76.54           C
ATOM   1649  O   GLN A1483     102.415 126.242  89.618  1.00 79.85           O
ATOM   1650  CB  GLN A1483     105.205 127.093  89.459  1.00 78.18           C
ATOM   1651  CG  GLN A1483     106.492 127.772  89.026  1.00 82.26           C
ATOM   1652  CD  GLN A1483     106.394 128.387  87.645  1.00 81.34           C
ATOM   1653  OE1 GLN A1483     105.724 127.855  86.762  1.00 81.59           O
ATOM   1654  NE2 GLN A1483     107.062 129.518  87.454  1.00 80.83           N
ATOM   1655  N   GLY A1484     102.243 127.810  91.212  1.00 75.78           N
ATOM   1656  CA  GLY A1484     101.163 127.125  91.890  1.00 77.41           C
ATOM   1657  C   GLY A1484     101.670 126.187  92.968  1.00 83.65           C
ATOM   1658  O   GLY A1484     102.751 126.359  93.538  1.00 86.71           O
ATOM   1659  N   GLU A1485     100.861 125.170  93.248  1.00 79.20           N
ATOM   1660  CA  GLU A1485     101.169 124.191  94.278  1.00 74.10           C
ATOM   1661  C   GLU A1485     101.745 122.921  93.661  1.00 69.07           C
ATOM   1662  O   GLU A1485     101.358 122.508  92.565  1.00 69.43           O
ATOM   1663  CB  GLU A1485      99.922 123.851  95.099  1.00 78.84           C
ATOM   1664  CG  GLU A1485      98.815 123.173  94.308  1.00 80.56           C
ATOM   1665  CD  GLU A1485      97.601 122.849  95.157  1.00 84.36           C
ATOM   1666  OE1 GLU A1485      97.464 123.432  96.253  1.00 81.99           O
ATOM   1667  OE2 GLU A1485      96.783 122.009  94.729  1.00 81.41           O
ATOM   1668  N   LEU A1486     102.689 122.315  94.375  1.00 52.99           N
ATOM   1669  CA  LEU A1486     103.254 121.044  93.949  1.00 59.94           C
ATOM   1670  C   LEU A1486     102.222 119.933  94.099  1.00 69.36           C
ATOM   1671  O   LEU A1486     101.439 119.918  95.052  1.00 68.50           O
ATOM   1672  CB  LEU A1486     104.503 120.723  94.768  1.00 54.42           C
ATOM   1673  CG  LEU A1486     105.300 119.484  94.369  1.00 54.67           C
ATOM   1674  CD1 LEU A1486     105.745 119.588  92.923  1.00 62.41           C
ATOM   1675  CD2 LEU A1486     106.495 119.308  95.286  1.00 50.22           C
ATOM   1676  N   ILE A1487     102.221 118.992  93.151  1.00 67.90           N
ATOM   1677  CA  ILE A1487     101.269 117.889  93.131  1.00 64.67           C
ATOM   1678  C   ILE A1487     101.975 116.542  93.239  1.00 68.14           C
ATOM   1679  O   ILE A1487     101.568 115.676  94.020  1.00 72.34           O
ATOM   1680  CB  ILE A1487     100.377 117.940  91.871  1.00 58.22           C
ATOM   1681  CG1 ILE A1487      99.611 119.261  91.821  1.00 60.81           C
ATOM   1682  CG2 ILE A1487      99.411 116.772  91.851  1.00 63.68           C
ATOM   1683  CD1 ILE A1487      98.661 119.374  90.655  1.00 66.15           C
ATOM   1684  N   LEU A1488     103.042 116.350  92.468  1.00 59.42           N
ATOM   1685  CA  LEU A1488     103.783 115.098  92.493  1.00 62.67           C
ATOM   1686  C   LEU A1488     105.260 115.377  92.265  1.00 62.21           C
ATOM   1687  O   LEU A1488     105.641 116.408  91.707  1.00 66.09           O
ATOM   1688  CB  LEU A1488     103.271 114.111  91.435  1.00 65.48           C
ATOM   1689  CG  LEU A1488     101.944 113.393  91.682  1.00 67.95           C
ATOM   1690  CD1 LEU A1488     101.608 112.492  90.510  1.00 65.91           C
ATOM   1691  CD2 LEU A1488     101.999 112.589  92.968  1.00 68.60           C
ATOM   1692  N   GLN A1489     106.089 114.434  92.706  1.00 59.28           N
ATOM   1693  CA  GLN A1489     107.517 114.462  92.431  1.00 59.75           C
ATOM   1694  C   GLN A1489     108.035 113.031  92.426  1.00 61.41           C
ATOM   1695  O   GLN A1489     107.609 112.209  93.240  1.00 59.37           O
ATOM   1696  CB  GLN A1489     108.272 115.319  93.456  1.00 57.87           C
ATOM   1697  CG  GLN A1489     107.930 115.031  94.908  1.00 51.86           C
ATOM   1698  CD  GLN A1489     108.792 113.942  95.507  1.00 56.98           C
ATOM   1699  OE1 GLN A1489     109.877 113.648  95.007  1.00 48.83           O
ATOM   1700  NE2 GLN A1489     108.311 113.332  96.583  1.00 62.03           N
ATOM   1701  N   GLU A1490     108.944 112.740  91.499  1.00 69.58           N
ATOM   1702  CA  GLU A1490     109.472 111.393  91.327  1.00 69.05           C
ATOM   1703  C   GLU A1490     110.701 111.469  90.434  1.00 73.08           C
ATOM   1704  O   GLU A1490     110.890 112.439  89.695  1.00 68.70           O
ATOM   1705  CB  GLU A1490     108.423 110.452  90.722  1.00 72.78           C
ATOM   1706  CG  GLU A1490     108.675 108.973  90.961  1.00 72.55           C
ATOM   1707  CD  GLU A1490     108.307 108.541  92.366  1.00 78.16           C
ATOM   1708  OE1 GLU A1490     107.508 109.247  93.016  1.00 72.99           O
ATOM   1709  OE2 GLU A1490     108.818 107.496  92.820  1.00 83.15           O
ATOM   1710  N   SER A1491     111.530 110.433  90.506  1.00 78.50           N
ATOM   1711  CA  SER A1491     112.728 110.332  89.686  1.00 77.70           C
ATOM   1712  C   SER A1491     112.479 109.392  88.515  1.00 77.89           C
ATOM   1713  O   SER A1491     111.938 108.297  88.690  1.00 80.81           O
ATOM   1714  CB  SER A1491     113.915 109.835  90.512  1.00 78.31           C
ATOM   1715  OG  SER A1491     115.078 109.716  89.712  1.00 84.23           O
ATOM   1716  N   PHE A1492     112.885 109.822  87.323  1.00 86.19           N
ATOM   1717  CA  PHE A1492     112.646 109.080  86.095  1.00 83.94           C
ATOM   1718  C   PHE A1492     113.928 108.996  85.278  1.00 85.44           C
ATOM   1719  O   PHE A1492     114.889 109.736  85.501  1.00 87.20           O
ATOM   1720  CB  PHE A1492     111.541 109.732  85.252  1.00 82.31           C
ATOM   1721  CG  PHE A1492     110.176 109.639  85.863  1.00 86.24           C
ATOM   1722  CD1 PHE A1492     109.781 108.499  86.538  1.00 89.37           C
ATOM   1723  CD2 PHE A1492     109.287 110.692  85.759  1.00 87.88           C
ATOM   1724  CE1 PHE A1492     108.524 108.412  87.099  1.00 90.32           C
ATOM   1725  CE2 PHE A1492     108.029 110.611  86.319  1.00 89.80           C
ATOM   1726  CZ  PHE A1492     107.647 109.470  86.989  1.00 88.77           C
ATOM   1727  N   GLN A1493     113.929 108.071  84.324  1.00 99.67           N
ATOM   1728  CA  GLN A1493     114.962 107.975  83.301  1.00100.77           C
ATOM   1729  C   GLN A1493     114.420 108.627  82.039  1.00101.68           C
ATOM   1730  O   GLN A1493     113.383 108.203  81.518  1.00 98.45           O
ATOM   1731  CB  GLN A1493     115.347 106.520  83.037  1.00100.93           C
ATOM   1732  CG  GLN A1493     116.150 105.870  84.149  1.00102.13           C
ATOM   1733  CD  GLN A1493     117.608 106.280  84.127  1.00104.12           C
ATOM   1734  OE1 GLN A1493     118.060 106.961  83.207  1.00105.32           O
ATOM   1735  NE2 GLN A1493     118.356 105.863  85.142  1.00102.07           N
ATOM   1736  N   VAL A1494     115.116 109.651  81.553  1.00113.85           N
ATOM   1737  CA  VAL A1494     114.623 110.503  80.479  1.00113.83           C
ATOM   1738  C   VAL A1494     115.566 110.402  79.290  1.00113.00           C
ATOM   1739  O   VAL A1494     116.784 110.554  79.441  1.00112.10           O
ATOM   1740  CB  VAL A1494     114.484 111.966  80.937  1.00110.36           C
ATOM   1741  CG1 VAL A1494     114.056 112.848  79.777  1.00108.16           C
ATOM   1742  CG2 VAL A1494     113.493 112.068  82.082  1.00111.31           C
ATOM   1743  N   TRP A1495     114.999 110.146  78.113  1.00118.90           N
ATOM   1744  CA  TRP A1495     115.732 110.185  76.853  1.00118.12           C
ATOM   1745  C   TRP A1495     115.463 111.536  76.200  1.00119.30           C
ATOM   1746  O   TRP A1495     114.346 111.800  75.743  1.00119.35           O
ATOM   1747  CB  TRP A1495     115.314 109.036  75.937  1.00116.73           C
ATOM   1748  CG  TRP A1495     115.715 107.689  76.448  1.00117.22           C
ATOM   1749  CD1 TRP A1495     116.858 107.009  76.150  1.00117.89           C
ATOM   1750  CD2 TRP A1495     114.975 106.857  77.348  1.00118.53           C
ATOM   1751  NE1 TRP A1495     116.877 105.804  76.810  1.00119.99           N
ATOM   1752  CE2 TRP A1495     115.732 105.688  77.553  1.00119.77           C
ATOM   1753  CE3 TRP A1495     113.747 106.988  78.001  1.00117.27           C
ATOM   1754  CZ2 TRP A1495     115.301 104.656  78.382  1.00118.52           C
ATOM   1755  CZ3 TRP A1495     113.321 105.964  78.824  1.00118.97           C
ATOM   1756  CH2 TRP A1495     114.095 104.813  79.007  1.00118.62           C
ATOM   1757  N   ASP A1496     116.480 112.385  76.159  1.00123.22           N
ATOM   1758  CA  ASP A1496     116.311 113.735  75.636  1.00122.95           C
ATOM   1759  C   ASP A1496     116.227 113.697  74.116  1.00123.05           C
ATOM   1760  O   ASP A1496     117.170 113.230  73.465  1.00122.32           O
ATOM   1761  CB  ASP A1496     117.468 114.622  76.087  1.00120.98           C
ATOM   1762  CG  ASP A1496     117.081 116.085  76.185  1.00122.36           C
ATOM   1763  OD1 ASP A1496     116.183 116.520  75.435  1.00121.53           O
ATOM   1764  OD2 ASP A1496     117.676 116.803  77.016  1.00124.05           O
ATOM   1765  N   PRO A1497     115.130 114.173  73.507  1.00127.89           N
ATOM   1766  CA  PRO A1497     114.975 114.177  72.049  1.00128.62           C
ATOM   1767  C   PRO A1497     115.841 115.230  71.365  1.00128.99           C
ATOM   1768  O   PRO A1497     115.425 115.766  70.338  1.00129.17           O
ATOM   1769  CB  PRO A1497     113.490 114.493  71.860  1.00129.20           C
ATOM   1770  CG  PRO A1497     113.127 115.277  73.068  1.00128.66           C
ATOM   1771  CD  PRO A1497     113.927 114.681  74.189  1.00127.71           C
ATOM   1772  N   LYS A1503     120.323 108.939  75.048  1.00119.37           N
ATOM   1773  CA  LYS A1503     120.379 107.931  76.099  1.00121.59           C
ATOM   1774  C   LYS A1503     119.578 108.395  77.313  1.00122.42           C
ATOM   1775  O   LYS A1503     119.286 109.581  77.456  1.00121.39           O
ATOM   1776  CB  LYS A1503     121.832 107.641  76.487  1.00121.86           C
ATOM   1777  CG  LYS A1503     122.041 106.301  77.179  1.00121.12           C
ATOM   1778  CD  LYS A1503     123.515 106.020  77.414  1.00120.45           C
ATOM   1779  CE  LYS A1503     123.723 104.640  78.016  1.00119.55           C
ATOM   1780  NZ  LYS A1503     125.166 104.328  78.206  1.00119.71           N
ATOM   1781  N   GLY A1504     119.217 107.454  78.183  1.00116.30           N
ATOM   1782  CA  GLY A1504     118.430 107.774  79.357  1.00112.89           C
ATOM   1783  C   GLY A1504     119.213 108.502  80.429  1.00113.00           C
ATOM   1784  O   GLY A1504     120.221 107.991  80.926  1.00112.10           O
ATOM   1785  N   ARG A1505     118.759 109.698  80.794  1.00108.86           N
ATOM   1786  CA  ARG A1505     119.392 110.505  81.826  1.00108.29           C
ATOM   1787  C   ARG A1505     118.390 110.798  82.933  1.00105.54           C
ATOM   1788  O   ARG A1505     117.218 111.082  82.665  1.00103.37           O
ATOM   1789  CB  ARG A1505     119.938 111.816  81.253  1.00106.59           C
ATOM   1790  CG  ARG A1505     121.119 111.635  80.315  1.00106.61           C
ATOM   1791  CD  ARG A1505     120.778 112.073  78.904  1.00106.85           C
ATOM   1792  NE  ARG A1505     120.493 113.500  78.827  1.00109.04           N
ATOM   1793  CZ  ARG A1505     121.411 114.436  78.631  1.00109.12           C
ATOM   1794  NH1 ARG A1505     122.691 114.132  78.498  1.00109.18           N
ATOM   1795  NH2 ARG A1505     121.035 115.710  78.566  1.00108.47           N
ATOM   1796  N   GLU A1506     118.859 110.729  84.177  1.00100.34           N
ATOM   1797  CA  GLU A1506     117.986 110.936  85.324  1.00101.00           C
ATOM   1798  C   GLU A1506     117.545 112.392  85.407  1.00100.52           C
ATOM   1799  O   GLU A1506     118.369 113.309  85.344  1.00100.19           O
ATOM   1800  CB  GLU A1506     118.703 110.529  86.610  1.00 98.15           C
ATOM   1801  CG  GLU A1506     119.210 109.096  86.613  1.00 99.37           C
ATOM   1802  CD  GLU A1506     120.009 108.764  87.859  1.00102.62           C
ATOM   1803  OE1 GLU A1506     120.108 109.633  88.751  1.00103.40           O
ATOM   1804  OE2 GLU A1506     120.540 107.637  87.945  1.00102.16           O
ATOM   1805  N   ARG A1507     116.237 112.600  85.550  1.00 80.33           N
ATOM   1806  CA  ARG A1507     115.661 113.933  85.687  1.00 73.86           C
ATOM   1807  C   ARG A1507     114.516 113.863  86.682  1.00 71.50           C
ATOM   1808  O   ARG A1507     113.454 113.321  86.365  1.00 70.88           O
ATOM   1809  CB  ARG A1507     115.159 114.468  84.342  1.00 71.41           C
ATOM   1810  CG  ARG A1507     116.249 114.804  83.344  1.00 75.10           C
ATOM   1811  CD  ARG A1507     117.047 116.021  83.775  1.00 74.06           C
ATOM   1812  NE  ARG A1507     118.006 116.422  82.754  1.00 78.42           N
ATOM   1813  CZ  ARG A1507     119.260 115.996  82.697  1.00 77.03           C
ATOM   1814  NH1 ARG A1507     119.748 115.159  83.597  1.00 70.89           N
ATOM   1815  NH2 ARG A1507     120.046 116.422  81.712  1.00 77.25           N
ATOM   1816  N   HIS A1508     114.728 114.396  87.880  1.00 65.86           N
ATOM   1817  CA  HIS A1508     113.657 114.495  88.857  1.00 56.43           C
ATOM   1818  C   HIS A1508     112.628 115.497  88.354  1.00 64.37           C
ATOM   1819  O   HIS A1508     112.982 116.597  87.916  1.00 78.66           O
ATOM   1820  CB  HIS A1508     114.220 114.922  90.212  1.00 57.68           C
ATOM   1821  CG  HIS A1508     113.295 114.672  91.362  1.00 66.41           C
ATOM   1822  ND1 HIS A1508     113.731 114.162  92.566  1.00 69.52           N
ATOM   1823  CD2 HIS A1508     111.964 114.874  91.501  1.00 66.62           C
ATOM   1824  CE1 HIS A1508     112.708 114.053  93.393  1.00 64.97           C
ATOM   1825  NE2 HIS A1508     111.624 114.480  92.772  1.00 67.12           N
ATOM   1826  N   LEU A1509     111.357 115.114  88.398  1.00 63.14           N
ATOM   1827  CA  LEU A1509     110.278 115.938  87.876  1.00 66.27           C
ATOM   1828  C   LEU A1509     109.444 116.507  89.013  1.00 63.82           C
ATOM   1829  O   LEU A1509     109.120 115.805  89.975  1.00 56.24           O
ATOM   1830  CB  LEU A1509     109.374 115.143  86.930  1.00 65.70           C
ATOM   1831  CG  LEU A1509     109.640 115.312  85.435  1.00 58.56           C
ATOM   1832  CD1 LEU A1509     110.951 114.662  85.054  1.00 59.04           C
ATOM   1833  CD2 LEU A1509     108.499 114.736  84.619  1.00 63.65           C
ATOM   1834  N   PHE A1510     109.106 117.786  88.893  1.00 55.06           N
ATOM   1835  CA  PHE A1510     108.173 118.447  89.793  1.00 51.35           C
ATOM   1836  C   PHE A1510     106.965 118.898  88.988  1.00 47.11           C
ATOM   1837  O   PHE A1510     107.112 119.614  87.996  1.00 49.80           O
ATOM   1838  CB  PHE A1510     108.827 119.642  90.493  1.00 58.38           C
ATOM   1839  CG  PHE A1510     109.982 119.270  91.376  1.00 46.46           C
ATOM   1840  CD1 PHE A1510     111.258 119.140  90.854  1.00 47.47           C
ATOM   1841  CD2 PHE A1510     109.792 119.054  92.727  1.00 41.72           C
ATOM   1842  CE1 PHE A1510     112.320 118.800  91.663  1.00 37.80           C
ATOM   1843  CE2 PHE A1510     110.850 118.715  93.538  1.00 45.41           C
ATOM   1844  CZ  PHE A1510     112.115 118.587  93.005  1.00 42.10           C
ATOM   1845  N   LEU A1511     105.778 118.484  89.412  1.00 53.64           N
ATOM   1846  CA  LEU A1511     104.546 118.792  88.692  1.00 60.33           C
ATOM   1847  C   LEU A1511     103.787 119.859  89.469  1.00 67.70           C
ATOM   1848  O   LEU A1511     103.104 119.559  90.450  1.00 73.33           O
ATOM   1849  CB  LEU A1511     103.701 117.537  88.505  1.00 65.82           C
ATOM   1850  CG  LEU A1511     102.371 117.720  87.771  1.00 62.25           C
ATOM   1851  CD1 LEU A1511     102.601 117.974  86.291  1.00 59.80           C
ATOM   1852  CD2 LEU A1511     101.463 116.521  87.983  1.00 65.10           C
ATOM   1853  N   PHE A1512     103.902 121.107  89.032  1.00 64.49           N
ATOM   1854  CA  PHE A1512     103.097 122.168  89.606  1.00 60.31           C
ATOM   1855  C   PHE A1512     101.828 122.349  88.778  1.00 61.90           C
ATOM   1856  O   PHE A1512     101.667 121.766  87.704  1.00 63.78           O
ATOM   1857  CB  PHE A1512     103.900 123.465  89.676  1.00 65.89           C
ATOM   1858  CG  PHE A1512     105.216 123.323  90.386  1.00 61.13           C
ATOM   1859  CD1 PHE A1512     105.286 123.399  91.764  1.00 63.29           C
ATOM   1860  CD2 PHE A1512     106.383 123.119  89.673  1.00 59.75           C
ATOM   1861  CE1 PHE A1512     106.495 123.271  92.416  1.00 64.10           C
ATOM   1862  CE2 PHE A1512     107.593 122.993  90.322  1.00 57.99           C
ATOM   1863  CZ  PHE A1512     107.649 123.067  91.694  1.00 59.40           C
ATOM   1864  N   GLU A1513     100.911 123.169  89.295  1.00 81.17           N
ATOM   1865  CA  GLU A1513      99.636 123.369  88.614  1.00 81.37           C
ATOM   1866  C   GLU A1513      99.817 124.008  87.244  1.00 82.77           C
ATOM   1867  O   GLU A1513      98.967 123.834  86.363  1.00 87.41           O
ATOM   1868  CB  GLU A1513      98.707 124.224  89.475  1.00 80.25           C
ATOM   1869  CG  GLU A1513      98.083 123.484  90.643  1.00 86.44           C
ATOM   1870  CD  GLU A1513      97.209 124.380  91.499  1.00 85.95           C
ATOM   1871  OE1 GLU A1513      97.554 125.569  91.660  1.00 85.15           O
ATOM   1872  OE2 GLU A1513      96.175 123.897  92.007  1.00 84.81           O
ATOM   1873  N   MET A1514     100.907 124.745  87.040  1.00 89.32           N
ATOM   1874  CA  MET A1514     101.110 125.484  85.805  1.00 93.83           C
ATOM   1875  C   MET A1514     102.402 125.135  85.079  1.00 90.81           C
ATOM   1876  O   MET A1514     102.694 125.753  84.049  1.00 93.95           O
ATOM   1877  CB  MET A1514     101.081 126.993  86.085  1.00 93.07           C
ATOM   1878  CG  MET A1514      99.835 127.458  86.816  1.00 92.89           C
ATOM   1879  SD  MET A1514      99.858 129.218  87.197  1.00103.71           S
ATOM   1880  CE  MET A1514      98.339 129.379  88.134  1.00 96.41           C
ATOM   1881  N   SER A1515     103.181 124.174  85.569  1.00 74.10           N
ATOM   1882  CA  SER A1515     104.450 123.854  84.931  1.00 74.35           C
ATOM   1883  C   SER A1515     104.881 122.445  85.313  1.00 78.69           C
ATOM   1884  O   SER A1515     104.363 121.841  86.255  1.00 83.14           O
ATOM   1885  CB  SER A1515     105.533 124.869  85.308  1.00 75.47           C
ATOM   1886  OG  SER A1515     105.707 124.930  86.712  1.00 75.98           O
ATOM   1887  N   LEU A1516     105.838 121.927  84.549  1.00 69.17           N
ATOM   1888  CA  LEU A1516     106.519 120.679  84.867  1.00 70.06           C
ATOM   1889  C   LEU A1516     108.014 120.942  84.789  1.00 71.24           C
ATOM   1890  O   LEU A1516     108.520 121.330  83.733  1.00 71.00           O
ATOM   1891  CB  LEU A1516     106.107 119.561  83.907  1.00 71.33           C
ATOM   1892  CG  LEU A1516     106.698 118.172  84.147  1.00 64.13           C
ATOM   1893  CD1 LEU A1516     106.272 117.628  85.497  1.00 66.72           C
ATOM   1894  CD2 LEU A1516     106.281 117.227  83.036  1.00 66.51           C
ATOM   1895  N   VAL A1517     108.716 120.730  85.897  1.00 61.32           N
ATOM   1896  CA  VAL A1517     110.117 121.110  86.038  1.00 58.85           C
ATOM   1897  C   VAL A1517     110.975 119.854  85.984  1.00 57.67           C
ATOM   1898  O   VAL A1517     110.821 118.952  86.818  1.00 49.78           O
ATOM   1899  CB  VAL A1517     110.362 121.883  87.342  1.00 55.90           C
ATOM   1900  CG1 VAL A1517     111.847 122.136  87.536  1.00 57.83           C
ATOM   1901  CG2 VAL A1517     109.588 123.192  87.336  1.00 54.93           C
ATOM   1902  N   PHE A1518     111.869 119.800  84.999  1.00 65.02           N
ATOM   1903  CA  PHE A1518     112.897 118.772  84.903  1.00 64.64           C
ATOM   1904  C   PHE A1518     114.159 119.310  85.564  1.00 58.96           C
ATOM   1905  O   PHE A1518     114.687 120.347  85.140  1.00 70.79           O
ATOM   1906  CB  PHE A1518     113.192 118.414  83.444  1.00 64.93           C
ATOM   1907  CG  PHE A1518     112.001 117.918  82.669  1.00 64.61           C
ATOM   1908  CD1 PHE A1518     111.007 118.789  82.258  1.00 62.99           C
ATOM   1909  CD2 PHE A1518     111.901 116.585  82.315  1.00 62.73           C
ATOM   1910  CE1 PHE A1518     109.921 118.333  81.539  1.00 62.38           C
ATOM   1911  CE2 PHE A1518     110.818 116.125  81.594  1.00 65.60           C
ATOM   1912  CZ  PHE A1518     109.827 117.000  81.205  1.00 66.20           C
ATOM   1913  N   SER A1519     114.647 118.612  86.587  1.00 40.94           N
ATOM   1914  CA  SER A1519     115.822 119.051  87.322  1.00 46.10           C
ATOM   1915  C   SER A1519     116.762 117.881  87.561  1.00 52.85           C
ATOM   1916  O   SER A1519     116.329 116.795  87.949  1.00 66.78           O
ATOM   1917  CB  SER A1519     115.426 119.684  88.660  1.00 62.84           C
ATOM   1918  OG  SER A1519     114.641 118.794  89.435  1.00 66.08           O
ATOM   1919  N   LYS A1520     118.048 118.108  87.324  1.00 65.22           N
ATOM   1920  CA  LYS A1520     119.056 117.112  87.644  1.00 69.99           C
ATOM   1921  C   LYS A1520     119.300 117.078  89.150  1.00 63.79           C
ATOM   1922  O   LYS A1520     119.033 118.044  89.869  1.00 71.66           O
ATOM   1923  CB  LYS A1520     120.358 117.417  86.899  1.00 77.90           C
ATOM   1924  CG  LYS A1520     121.419 116.330  86.985  1.00 77.30           C
ATOM   1925  CD  LYS A1520     122.731 116.789  86.374  1.00 76.69           C
ATOM   1926  CE  LYS A1520     123.806 115.727  86.524  1.00 75.11           C
ATOM   1927  NZ  LYS A1520     123.414 114.445  85.879  1.00 73.64           N
ATOM   1928  N   GLU A1521     119.809 115.945  89.628  1.00 75.79           N
ATOM   1929  CA  GLU A1521     120.207 115.787  91.020  1.00 84.31           C
ATOM   1930  C   GLU A1521     121.712 115.579  91.080  1.00 83.65           C
ATOM   1931  O   GLU A1521     122.246 114.687  90.412  1.00 85.16           O
ATOM   1932  CB  GLU A1521     119.479 114.612  91.679  1.00 83.86           C
ATOM   1933  CG  GLU A1521     119.741 114.485  93.171  1.00 80.55           C
ATOM   1934  CD  GLU A1521     119.003 113.320  93.796  1.00 87.18           C
ATOM   1935  OE1 GLU A1521     118.521 112.448  93.043  1.00 88.69           O
ATOM   1936  OE2 GLU A1521     118.904 113.275  95.039  1.00 88.39           O
ATOM   1937  N   VAL A1522     122.393 116.402  91.878  1.00 87.21           N
ATOM   1938  CA  VAL A1522     123.842 116.357  92.003  1.00 88.38           C
ATOM   1939  C   VAL A1522     124.210 116.333  93.480  1.00 91.22           C
ATOM   1940  O   VAL A1522     123.402 116.651  94.354  1.00 92.07           O
ATOM   1941  CB  VAL A1522     124.533 117.549  91.303  1.00 89.23           C
ATOM   1942  CG1 VAL A1522     124.192 117.574  89.821  1.00 87.34           C
ATOM   1943  CG2 VAL A1522     124.141 118.856  91.973  1.00 87.37           C
ATOM   1944  N   LYS A1523     125.453 115.945  93.747  1.00 93.61           N
ATOM   1945  CA  LYS A1523     125.967 115.899  95.111  1.00 91.62           C
ATOM   1946  C   LYS A1523     126.355 117.291  95.597  1.00 88.04           C
ATOM   1947  O   LYS A1523     127.516 117.546  95.915  1.00 85.05           O
ATOM   1948  CB  LYS A1523     127.171 114.959  95.200  1.00 89.64           C
ATOM   1949  CG  LYS A1523     126.863 113.519  94.826  1.00 90.23           C
ATOM   1950  CD  LYS A1523     128.087 112.634  94.992  1.00 89.84           C
ATOM   1951  CE  LYS A1523     127.775 111.188  94.645  1.00 89.70           C
ATOM   1952  NZ  LYS A1523     128.955 110.302  94.841  1.00 89.40           N
ATOM   1953  N   ARG A1528     125.445 115.848  99.283  1.00 98.82           N
ATOM   1954  CA  ARG A1528     124.070 116.143  99.669  1.00 95.72           C
ATOM   1955  C   ARG A1528     123.106 115.857  98.524  1.00 95.18           C
ATOM   1956  O   ARG A1528     123.492 115.285  97.505  1.00 93.25           O
ATOM   1957  CB  ARG A1528     123.942 117.599 100.120  1.00 94.52           C
ATOM   1958  CG  ARG A1528     124.733 117.920 101.378  1.00 95.33           C
ATOM   1959  CD  ARG A1528     124.622 119.388 101.753  1.00 94.72           C
ATOM   1960  NE  ARG A1528     125.285 119.673 103.020  1.00 96.07           N
ATOM   1961  CZ  ARG A1528     125.373 120.879 103.565  1.00 98.01           C
ATOM   1962  NH1 ARG A1528     124.855 121.944 102.975  1.00 97.41           N
ATOM   1963  NH2 ARG A1528     125.996 121.019 104.732  1.00 96.89           N
ATOM   1964  N   SER A1529     121.849 116.256  98.698  1.00 90.76           N
ATOM   1965  CA  SER A1529     120.789 116.006  97.723  1.00 92.23           C
ATOM   1966  C   SER A1529     120.167 117.345  97.337  1.00 92.35           C
ATOM   1967  O   SER A1529     119.182 117.784  97.936  1.00 91.65           O
ATOM   1968  CB  SER A1529     119.744 115.044  98.285  1.00 92.81           C
ATOM   1969  OG  SER A1529     120.332 113.805  98.641  1.00 92.76           O
ATOM   1970  N   LYS A1530     120.745 117.989  96.329  1.00 85.94           N
ATOM   1971  CA  LYS A1530     120.244 119.251  95.809  1.00 83.28           C
ATOM   1972  C   LYS A1530     119.882 119.088  94.340  1.00 85.32           C
ATOM   1973  O   LYS A1530     120.536 118.347  93.600  1.00 83.42           O
ATOM   1974  CB  LYS A1530     121.274 120.374  95.983  1.00 82.07           C
ATOM   1975  CG  LYS A1530     122.636 120.074  95.381  1.00 82.28           C
ATOM   1976  CD  LYS A1530     123.634 121.166  95.721  1.00 84.78           C
ATOM   1977  CE  LYS A1530     125.013 120.851  95.169  1.00 85.63           C
ATOM   1978  NZ  LYS A1530     126.012 121.887  95.554  1.00 84.04           N
ATOM   1979  N   TYR A1531     118.829 119.786  93.928  1.00 68.51           N
ATOM   1980  CA  TYR A1531     118.283 119.684  92.582  1.00 54.99           C
ATOM   1981  C   TYR A1531     118.658 120.923  91.783  1.00 66.16           C
ATOM   1982  O   TYR A1531     118.423 122.049  92.233  1.00 78.81           O
ATOM   1983  CB  TYR A1531     116.762 119.526  92.628  1.00 57.56           C
ATOM   1984  CG  TYR A1531     116.293 118.341  93.441  1.00 68.84           C
ATOM   1985  CD1 TYR A1531     116.942 117.116  93.362  1.00 76.06           C
ATOM   1986  CD2 TYR A1531     115.203 118.448  94.292  1.00 61.06           C
ATOM   1987  CE1 TYR A1531     116.515 116.032  94.103  1.00 66.49           C
ATOM   1988  CE2 TYR A1531     114.769 117.372  95.037  1.00 57.84           C
ATOM   1989  CZ  TYR A1531     115.428 116.167  94.940  1.00 62.49           C
ATOM   1990  OH  TYR A1531     114.999 115.091  95.681  1.00 63.07           O
ATOM   1991  N   LEU A1532     119.235 120.715  90.602  1.00 67.93           N
ATOM   1992  CA  LEU A1532     119.622 121.802  89.712  1.00 62.95           C
ATOM   1993  C   LEU A1532     118.554 121.973  88.639  1.00 62.03           C
ATOM   1994  O   LEU A1532     118.291 121.044  87.869  1.00 75.29           O
ATOM   1995  CB  LEU A1532     120.982 121.528  89.072  1.00 65.57           C
ATOM   1996  CG  LEU A1532     122.163 121.339  90.022  1.00 72.07           C
ATOM   1997  CD1 LEU A1532     123.465 121.259  89.242  1.00 71.62           C
ATOM   1998  CD2 LEU A1532     122.218 122.460  91.044  1.00 73.52           C
ATOM   1999  N   TYR A1533     117.951 123.157  88.588  1.00 47.64           N
ATOM   2000  CA  TYR A1533     116.905 123.436  87.613  1.00 53.53           C
ATOM   2001  C   TYR A1533     117.463 123.353  86.200  1.00 65.55           C
ATOM   2002  O   TYR A1533     118.341 124.135  85.824  1.00 68.54           O
ATOM   2003  CB  TYR A1533     116.313 124.818  87.876  1.00 60.28           C
ATOM   2004  CG  TYR A1533     115.356 125.312  86.817  1.00 60.40           C
ATOM   2005  CD1 TYR A1533     115.793 126.136  85.788  1.00 62.22           C
ATOM   2006  CD2 TYR A1533     114.012 124.972  86.858  1.00 64.07           C
ATOM   2007  CE1 TYR A1533     114.921 126.595  84.824  1.00 65.60           C
ATOM   2008  CE2 TYR A1533     113.133 125.427  85.898  1.00 63.12           C
ATOM   2009  CZ  TYR A1533     113.592 126.239  84.884  1.00 65.57           C
ATOM   2010  OH  TYR A1533     112.717 126.694  83.926  1.00 65.82           O
ATOM   2011  N   LYS A1534     116.948 122.407  85.415  1.00 73.73           N
ATOM   2012  CA  LYS A1534     117.405 122.196  84.046  1.00 64.72           C
ATOM   2013  C   LYS A1534     116.445 122.763  83.009  1.00 63.72           C
ATOM   2014  O   LYS A1534     116.869 123.513  82.125  1.00 70.89           O
ATOM   2015  CB  LYS A1534     117.629 120.702  83.785  1.00 62.39           C
ATOM   2016  CG  LYS A1534     118.822 120.120  84.516  1.00 64.54           C
ATOM   2017  CD  LYS A1534     120.099 120.841  84.131  1.00 64.54           C
ATOM   2018  CE  LYS A1534     121.301 120.245  84.840  1.00 68.17           C
ATOM   2019  NZ  LYS A1534     122.574 120.904  84.437  1.00 77.20           N
ATOM   2020  N   SER A1535     115.161 122.426  83.093  1.00 60.57           N
ATOM   2021  CA  SER A1535     114.207 122.909  82.101  1.00 65.04           C
ATOM   2022  C   SER A1535     112.807 122.881  82.693  1.00 65.38           C
ATOM   2023  O   SER A1535     112.566 122.283  83.742  1.00 66.46           O
ATOM   2024  CB  SER A1535     114.273 122.078  80.815  1.00 68.36           C
ATOM   2025  OG  SER A1535     113.970 120.718  81.069  1.00 74.64           O
ATOM   2026  N   LYS A1536     111.881 123.544  82.005  1.00 75.80           N
ATOM   2027  CA  LYS A1536     110.480 123.518  82.394  1.00 78.13           C
ATOM   2028  C   LYS A1536     109.607 123.455  81.150  1.00 81.33           C
ATOM   2029  O   LYS A1536     109.996 123.908  80.071  1.00 80.97           O
ATOM   2030  CB  LYS A1536     110.097 124.736  83.245  1.00 78.15           C
ATOM   2031  CG  LYS A1536     109.911 126.022  82.464  1.00 72.98           C
ATOM   2032  CD  LYS A1536     109.384 127.128  83.357  1.00 75.44           C
ATOM   2033  CE  LYS A1536     109.111 128.393  82.564  1.00 78.95           C
ATOM   2034  NZ  LYS A1536     108.533 129.462  83.423  1.00 78.28           N
ATOM   2035  N   LEU A1537     108.421 122.876  81.316  1.00 85.08           N
ATOM   2036  CA  LEU A1537     107.434 122.758  80.253  1.00 86.80           C
ATOM   2037  C   LEU A1537     106.109 123.316  80.743  1.00 89.02           C
ATOM   2038  O   LEU A1537     105.657 122.975  81.840  1.00 86.44           O
ATOM   2039  CB  LEU A1537     107.254 121.303  79.813  1.00 86.91           C
ATOM   2040  CG  LEU A1537     108.421 120.631  79.092  1.00 87.36           C
ATOM   2041  CD1 LEU A1537     108.028 119.226  78.674  1.00 87.06           C
ATOM   2042  CD2 LEU A1537     108.849 121.452  77.889  1.00 85.61           C
ATOM   2043  N   PHE A1538     105.494 124.173  79.933  1.00 98.16           N
ATOM   2044  CA  PHE A1538     104.178 124.696  80.265  1.00 97.50           C
ATOM   2045  C   PHE A1538     103.126 123.615  80.054  1.00 98.72           C
ATOM   2046  O   PHE A1538     103.107 122.945  79.018  1.00 97.46           O
ATOM   2047  CB  PHE A1538     103.868 125.928  79.418  1.00 97.04           C
ATOM   2048  CG  PHE A1538     104.875 127.033  79.571  1.00 98.55           C
ATOM   2049  CD1 PHE A1538     104.772 127.944  80.609  1.00 96.53           C
ATOM   2050  CD2 PHE A1538     105.929 127.158  78.679  1.00 99.46           C
ATOM   2051  CE1 PHE A1538     105.698 128.960  80.754  1.00 97.01           C
ATOM   2052  CE2 PHE A1538     106.857 128.171  78.819  1.00 99.96           C
ATOM   2053  CZ  PHE A1538     106.741 129.073  79.857  1.00 98.42           C
ATOM   2054  N   THR A1539     102.248 123.446  81.045  1.00100.21           N
ATOM   2055  CA  THR A1539     101.305 122.334  81.021  1.00100.08           C
ATOM   2056  C   THR A1539     100.245 122.500  79.940  1.00103.18           C
ATOM   2057  O   THR A1539      99.735 121.500  79.421  1.00104.63           O
ATOM   2058  CB  THR A1539     100.643 122.178  82.390  1.00 97.81           C
ATOM   2059  OG1 THR A1539     100.116 123.441  82.813  1.00 96.63           O
ATOM   2060  CG2 THR A1539     101.655 121.691  83.411  1.00 98.19           C
ATOM   2061  N   SER A1540      99.895 123.740  79.592  1.00103.01           N
ATOM   2062  CA  SER A1540      98.854 123.961  78.592  1.00100.54           C
ATOM   2063  C   SER A1540      99.262 123.400  77.236  1.00101.50           C
ATOM   2064  O   SER A1540      98.429 122.850  76.506  1.00100.51           O
ATOM   2065  CB  SER A1540      98.538 125.452  78.484  1.00 98.10           C
ATOM   2066  OG  SER A1540      99.675 126.183  78.062  1.00 98.16           O
ATOM   2067  N   GLU A1541     100.538 123.527  76.882  1.00114.63           N
ATOM   2068  CA  GLU A1541     101.057 123.031  75.616  1.00116.12           C
ATOM   2069  C   GLU A1541     101.486 121.571  75.680  1.00116.42           C
ATOM   2070  O   GLU A1541     101.943 121.029  74.668  1.00116.48           O
ATOM   2071  CB  GLU A1541     102.243 123.890  75.165  1.00113.22           C
ATOM   2072  CG  GLU A1541     101.968 125.383  75.173  1.00113.49           C
ATOM   2073  CD  GLU A1541     103.223 126.207  74.951  1.00117.28           C
ATOM   2074  OE1 GLU A1541     104.314 125.611  74.836  1.00118.01           O
ATOM   2075  OE2 GLU A1541     103.118 127.450  74.893  1.00117.14           O
ATOM   2076  N   LEU A1542     101.352 120.925  76.834  1.00107.06           N
ATOM   2077  CA  LEU A1542     101.864 119.576  77.018  1.00106.71           C
ATOM   2078  C   LEU A1542     100.853 118.534  76.551  1.00107.24           C
ATOM   2079  O   LEU A1542      99.638 118.732  76.630  1.00107.56           O
ATOM   2080  CB  LEU A1542     102.219 119.343  78.487  1.00107.21           C
ATOM   2081  CG  LEU A1542     103.108 118.147  78.828  1.00107.76           C
ATOM   2082  CD1 LEU A1542     104.418 118.223  78.069  1.00107.90           C
ATOM   2083  CD2 LEU A1542     103.363 118.090  80.324  1.00106.42           C
ATOM   2084  N   GLY A1543     101.375 117.418  76.060  1.00112.36           N
ATOM   2085  CA  GLY A1543     100.544 116.302  75.650  1.00113.93           C
ATOM   2086  C   GLY A1543     101.236 114.996  75.974  1.00114.70           C
ATOM   2087  O   GLY A1543     102.466 114.919  76.030  1.00113.53           O
ATOM   2088  N   VAL A1544     100.428 113.956  76.177  1.00115.00           N
ATOM   2089  CA  VAL A1544     100.895 112.697  76.745  1.00115.04           C
ATOM   2090  C   VAL A1544     100.630 111.557  75.771  1.00114.81           C
ATOM   2091  O   VAL A1544      99.552 111.473  75.171  1.00112.91           O
ATOM   2092  CB  VAL A1544     100.219 112.405  78.101  1.00112.96           C
ATOM   2093  CG1 VAL A1544     101.084 111.475  78.929  1.00110.92           C
ATOM   2094  CG2 VAL A1544      99.938 113.693  78.848  1.00110.95           C
ATOM   2095  N   THR A1545     101.622 110.683  75.620  1.00116.51           N
ATOM   2096  CA  THR A1545     101.479 109.398  74.949  1.00116.08           C
ATOM   2097  C   THR A1545     101.626 108.309  76.003  1.00115.18           C
ATOM   2098  O   THR A1545     102.691 108.176  76.618  1.00115.19           O
ATOM   2099  CB  THR A1545     102.524 109.227  73.846  1.00115.90           C
ATOM   2100  OG1 THR A1545     102.302 110.199  72.816  1.00116.17           O
ATOM   2101  CG2 THR A1545     102.446 107.832  73.246  1.00115.15           C
ATOM   2102  N   GLU A1546     100.558 107.534  76.206  1.00111.10           N
ATOM   2103  CA  GLU A1546     100.509 106.604  77.329  1.00112.48           C
ATOM   2104  C   GLU A1546     101.228 105.294  77.025  1.00112.07           C
ATOM   2105  O   GLU A1546     101.932 104.759  77.888  1.00112.41           O
ATOM   2106  CB  GLU A1546      99.056 106.334  77.717  1.00110.98           C
ATOM   2107  CG  GLU A1546      98.887 105.393  78.896  1.00111.70           C
ATOM   2108  CD  GLU A1546      97.436 105.226  79.301  1.00113.11           C
ATOM   2109  OE1 GLU A1546      96.572 105.912  78.717  1.00112.20           O
ATOM   2110  OE2 GLU A1546      97.160 104.408  80.204  1.00113.90           O
ATOM   2111  N   HIS A1547     101.069 104.763  75.818  1.00120.01           N
ATOM   2112  CA  HIS A1547     101.622 103.463  75.458  1.00119.40           C
ATOM   2113  C   HIS A1547     102.801 103.659  74.515  1.00120.45           C
ATOM   2114  O   HIS A1547     102.647 104.234  73.433  1.00120.13           O
ATOM   2115  CB  HIS A1547     100.557 102.576  74.812  1.00119.62           C
ATOM   2116  CG  HIS A1547     100.991 101.158  74.614  1.00121.79           C
ATOM   2117  ND1 HIS A1547     101.510 100.390  75.634  1.00123.05           N
ATOM   2118  CD2 HIS A1547     100.982 100.367  73.515  1.00122.19           C
ATOM   2119  CE1 HIS A1547     101.803  99.187  75.171  1.00122.16           C
ATOM   2120  NE2 HIS A1547     101.492  99.148  73.888  1.00121.45           N
ATOM   2121  N   VAL A1548     103.970 103.178  74.929  1.00123.73           N
ATOM   2122  CA  VAL A1548     105.187 103.229  74.128  1.00124.21           C
ATOM   2123  C   VAL A1548     105.715 101.810  73.978  1.00125.21           C
ATOM   2124  O   VAL A1548     105.920 101.111  74.977  1.00124.64           O
ATOM   2125  CB  VAL A1548     106.249 104.146  74.762  1.00123.36           C
ATOM   2126  CG1 VAL A1548     107.551 104.067  73.983  1.00123.43           C
ATOM   2127  CG2 VAL A1548     105.745 105.579  74.818  1.00122.73           C
ATOM   2128  N   GLU A1549     105.934 101.390  72.736  1.00128.54           N
ATOM   2129  CA  GLU A1549     106.395 100.037  72.474  1.00128.94           C
ATOM   2130  C   GLU A1549     107.845  99.862  72.918  1.00129.31           C
ATOM   2131  O   GLU A1549     108.615 100.820  73.026  1.00129.43           O
ATOM   2132  CB  GLU A1549     106.259  99.700  70.989  1.00127.90           C
ATOM   2133  CG  GLU A1549     104.829  99.718  70.477  1.00128.45           C
ATOM   2134  CD  GLU A1549     104.724  99.274  69.032  1.00128.81           C
ATOM   2135  OE1 GLU A1549     105.774  98.998  68.416  1.00127.86           O
ATOM   2136  OE2 GLU A1549     103.591  99.200  68.511  1.00128.98           O
ATOM   2137  N   GLY A1550     108.211  98.607  73.178  1.00125.42           N
ATOM   2138  CA  GLY A1550     109.545  98.245  73.595  1.00125.71           C
ATOM   2139  C   GLY A1550     109.723  98.099  75.092  1.00126.09           C
ATOM   2140  O   GLY A1550     110.682  97.449  75.526  1.00126.26           O
ATOM   2141  N   ASP A1551     108.824  98.676  75.889  1.00120.47           N
ATOM   2142  CA  ASP A1551     108.897  98.580  77.342  1.00118.17           C
ATOM   2143  C   ASP A1551     107.566  99.001  77.952  1.00117.82           C
ATOM   2144  O   ASP A1551     106.978 100.005  77.529  1.00117.73           O
ATOM   2145  CB  ASP A1551     110.033  99.446  77.888  1.00117.32           C
ATOM   2146  CG  ASP A1551     110.330  99.166  79.347  1.00119.65           C
ATOM   2147  OD1 ASP A1551     110.956  98.125  79.637  1.00118.18           O
ATOM   2148  OD2 ASP A1551     109.938  99.985  80.203  1.00122.04           O
ATOM   2149  N   PRO A1552     107.055  98.262  78.941  1.00116.14           N
ATOM   2150  CA  PRO A1552     105.769  98.629  79.549  1.00115.67           C
ATOM   2151  C   PRO A1552     105.853  99.774  80.544  1.00116.52           C
ATOM   2152  O   PRO A1552     104.804 100.262  80.985  1.00117.99           O
ATOM   2153  CB  PRO A1552     105.339  97.332  80.245  1.00115.08           C
ATOM   2154  CG  PRO A1552     106.629  96.673  80.603  1.00115.48           C
ATOM   2155  CD  PRO A1552     107.590  97.003  79.489  1.00116.83           C
ATOM   2156  N   CYS A1553     107.053 100.216  80.914  1.00112.53           N
ATOM   2157  CA  CYS A1553     107.228 101.267  81.907  1.00112.48           C
ATOM   2158  C   CYS A1553     107.617 102.607  81.294  1.00111.26           C
ATOM   2159  O   CYS A1553     108.110 103.481  82.013  1.00112.86           O
ATOM   2160  CB  CYS A1553     108.276 100.845  82.940  1.00110.55           C
ATOM   2161  SG  CYS A1553     107.839  99.373  83.892  1.00112.80           S
ATOM   2162  N   LYS A1554     107.411 102.793  79.994  1.00107.59           N
ATOM   2163  CA  LYS A1554     107.795 104.018  79.308  1.00108.53           C
ATOM   2164  C   LYS A1554     106.562 104.779  78.839  1.00110.34           C
ATOM   2165  O   LYS A1554     105.572 104.177  78.412  1.00111.15           O
ATOM   2166  CB  LYS A1554     108.700 103.721  78.110  1.00109.26           C
ATOM   2167  CG  LYS A1554     110.027 103.078  78.468  1.00108.06           C
ATOM   2168  CD  LYS A1554     110.996 103.158  77.301  1.00109.00           C
ATOM   2169  CE  LYS A1554     110.366 102.633  76.023  1.00109.89           C
ATOM   2170  NZ  LYS A1554     111.254 102.831  74.846  1.00111.96           N
ATOM   2171  N   PHE A1555     106.632 106.106  78.923  1.00103.96           N
ATOM   2172  CA  PHE A1555     105.576 106.980  78.432  1.00 99.77           C
ATOM   2173  C   PHE A1555     106.210 108.254  77.895  1.00101.27           C
ATOM   2174  O   PHE A1555     107.317 108.632  78.286  1.00100.95           O
ATOM   2175  CB  PHE A1555     104.542 107.299  79.524  1.00101.08           C
ATOM   2176  CG  PHE A1555     105.099 108.063  80.694  1.00104.06           C
ATOM   2177  CD1 PHE A1555     105.861 107.426  81.660  1.00102.99           C
ATOM   2178  CD2 PHE A1555     104.842 109.415  80.839  1.00103.71           C
ATOM   2179  CE1 PHE A1555     106.368 108.126  82.737  1.00101.24           C
ATOM   2180  CE2 PHE A1555     105.346 110.119  81.916  1.00101.08           C
ATOM   2181  CZ  PHE A1555     106.109 109.472  82.865  1.00 99.76           C
ATOM   2182  N   ALA A1556     105.498 108.928  76.996  1.00114.19           N
ATOM   2183  CA  ALA A1556     106.067 110.053  76.271  1.00118.64           C
ATOM   2184  C   ALA A1556     105.332 111.347  76.591  1.00117.45           C
ATOM   2185  O   ALA A1556     104.124 111.356  76.837  1.00115.51           O
ATOM   2186  CB  ALA A1556     106.038 109.807  74.758  1.00118.19           C
ATOM   2187  N   LEU A1557     106.085 112.442  76.575  1.00113.55           N
ATOM   2188  CA  LEU A1557     105.551 113.788  76.701  1.00112.63           C
ATOM   2189  C   LEU A1557     106.021 114.612  75.512  1.00114.24           C
ATOM   2190  O   LEU A1557     107.163 114.484  75.062  1.00111.97           O
ATOM   2191  CB  LEU A1557     105.996 114.454  78.011  1.00109.92           C
ATOM   2192  CG  LEU A1557     105.578 113.774  79.315  1.00107.35           C
ATOM   2193  CD1 LEU A1557     106.231 114.460  80.499  1.00107.40           C
ATOM   2194  CD2 LEU A1557     104.065 113.779  79.460  1.00111.23           C
ATOM   2195  N   TRP A1558     105.131 115.461  75.005  1.00123.49           N
ATOM   2196  CA  TRP A1558     105.449 116.273  73.841  1.00122.86           C
ATOM   2197  C   TRP A1558     104.830 117.652  74.004  1.00122.43           C
ATOM   2198  O   TRP A1558     103.937 117.862  74.827  1.00122.11           O
ATOM   2199  CB  TRP A1558     104.969 115.615  72.541  1.00123.49           C
ATOM   2200  CG  TRP A1558     103.591 115.033  72.621  1.00124.63           C
ATOM   2201  CD1 TRP A1558     103.264 113.744  72.923  1.00123.55           C
ATOM   2202  CD2 TRP A1558     102.353 115.717  72.391  1.00125.43           C
ATOM   2203  NE1 TRP A1558     101.901 113.583  72.899  1.00122.07           N
ATOM   2204  CE2 TRP A1558     101.318 114.779  72.574  1.00123.55           C
ATOM   2205  CE3 TRP A1558     102.020 117.032  72.051  1.00124.68           C
ATOM   2206  CZ2 TRP A1558      99.973 115.113  72.428  1.00123.48           C
ATOM   2207  CZ3 TRP A1558     100.683 117.361  71.907  1.00124.78           C
ATOM   2208  CH2 TRP A1558      99.677 116.406  72.095  1.00124.96           C
ATOM   2209  N   VAL A1559     105.327 118.597  73.208  1.00124.73           N
ATOM   2210  CA  VAL A1559     104.861 119.975  73.237  1.00125.87           C
ATOM   2211  C   VAL A1559     104.478 120.391  71.825  1.00128.11           C
ATOM   2212  O   VAL A1559     104.893 119.784  70.835  1.00127.78           O
ATOM   2213  CB  VAL A1559     105.917 120.939  73.816  1.00124.20           C
ATOM   2214  CG1 VAL A1559     106.140 120.656  75.293  1.00124.49           C
ATOM   2215  CG2 VAL A1559     107.221 120.819  73.044  1.00124.39           C
ATOM   2216  N   GLY A1560     103.672 121.444  71.743  1.00133.80           N
ATOM   2217  CA  GLY A1560     103.170 121.929  70.477  1.00133.41           C
ATOM   2218  C   GLY A1560     101.860 121.272  70.080  1.00134.06           C
ATOM   2219  O   GLY A1560     101.423 120.268  70.647  1.00132.63           O
ATOM   2220  N   ARG A1561     101.218 121.871  69.074  1.00141.09           N
ATOM   2221  CA  ARG A1561      99.938 121.354  68.600  1.00141.21           C
ATOM   2222  C   ARG A1561     100.093 119.967  67.987  1.00141.81           C
ATOM   2223  O   ARG A1561      99.271 119.076  68.231  1.00141.91           O
ATOM   2224  CB  ARG A1561      99.326 122.322  67.589  1.00140.62           C
ATOM   2225  CG  ARG A1561      99.257 123.762  68.072  1.00140.96           C
ATOM   2226  CD  ARG A1561      98.435 123.881  69.344  1.00140.55           C
ATOM   2227  NE  ARG A1561      98.433 125.242  69.868  1.00141.31           N
ATOM   2228  CZ  ARG A1561      97.546 126.170  69.539  1.00141.07           C
ATOM   2229  NH1 ARG A1561      96.571 125.922  68.680  1.00141.19           N
ATOM   2230  NH2 ARG A1561      97.639 127.379  70.086  1.00140.68           N
ATOM   2231  N   THR A1562     101.141 119.765  67.188  1.00146.11           N
ATOM   2232  CA  THR A1562     101.349 118.501  66.499  1.00146.45           C
ATOM   2233  C   THR A1562     102.399 117.683  67.231  1.00145.40           C
ATOM   2234  O   THR A1562     103.539 118.151  67.380  1.00145.04           O
ATOM   2235  CB  THR A1562     101.783 118.739  65.057  1.00145.37           C
ATOM   2236  OG1 THR A1562     100.845 119.610  64.413  1.00144.38           O
ATOM   2237  CG2 THR A1562     101.843 117.422  64.297  1.00144.08           C
ATOM   2238  N   PRO A1563     102.075 116.478  67.706  1.00143.09           N
ATOM   2239  CA  PRO A1563     103.096 115.639  68.350  1.00142.91           C
ATOM   2240  C   PRO A1563     104.093 115.080  67.347  1.00143.43           C
ATOM   2241  O   PRO A1563     104.101 113.875  67.075  1.00142.59           O
ATOM   2242  CB  PRO A1563     102.274 114.518  69.003  1.00141.09           C
ATOM   2243  CG  PRO A1563     100.853 115.008  69.002  1.00140.57           C
ATOM   2244  CD  PRO A1563     100.732 115.888  67.803  1.00141.44           C
ATOM   2245  N   THR A1564     104.935 115.947  66.793  1.00147.34           N
ATOM   2246  CA  THR A1564     105.900 115.522  65.788  1.00146.68           C
ATOM   2247  C   THR A1564     106.948 114.602  66.401  1.00147.59           C
ATOM   2248  O   THR A1564     107.366 114.784  67.548  1.00147.87           O
ATOM   2249  CB  THR A1564     106.579 116.735  65.154  1.00145.83           C
ATOM   2250  OG1 THR A1564     107.300 117.460  66.158  1.00145.08           O
ATOM   2251  CG2 THR A1564     105.545 117.652  64.521  1.00145.68           C
ATOM   2252  N   SER A1565     107.376 113.610  65.624  1.00147.40           N
ATOM   2253  CA  SER A1565     108.379 112.667  66.090  1.00146.25           C
ATOM   2254  C   SER A1565     109.744 113.347  66.193  1.00146.89           C
ATOM   2255  O   SER A1565     109.949 114.472  65.727  1.00146.39           O
ATOM   2256  CB  SER A1565     108.453 111.458  65.158  1.00146.19           C
ATOM   2257  OG  SER A1565     109.400 110.513  65.623  1.00146.21           O
ATOM   2258  N   ASP A1566     110.679 112.647  66.837  1.00149.00           N
ATOM   2259  CA  ASP A1566     112.050 113.074  67.111  1.00149.28           C
ATOM   2260  C   ASP A1566     112.107 114.219  68.116  1.00148.65           C
ATOM   2261  O   ASP A1566     113.207 114.626  68.511  1.00148.63           O
ATOM   2262  CB  ASP A1566     112.808 113.477  65.835  1.00149.93           C
ATOM   2263  CG  ASP A1566     114.311 113.517  66.035  1.00150.08           C
ATOM   2264  OD1 ASP A1566     114.918 112.439  66.205  1.00151.13           O
ATOM   2265  OD2 ASP A1566     114.885 114.626  66.021  1.00148.62           O
ATOM   2266  N   ASN A1567     110.966 114.744  68.551  1.00144.00           N
ATOM   2267  CA  ASN A1567     110.885 115.762  69.590  1.00143.22           C
ATOM   2268  C   ASN A1567     110.032 115.261  70.748  1.00142.01           C
ATOM   2269  O   ASN A1567     109.252 116.007  71.344  1.00141.81           O
ATOM   2270  CB  ASN A1567     110.330 117.070  69.032  1.00143.13           C
ATOM   2271  CG  ASN A1567     111.219 117.669  67.959  1.00143.66           C
ATOM   2272  OD1 ASN A1567     112.441 117.529  68.000  1.00143.94           O
ATOM   2273  ND2 ASN A1567     110.607 118.340  66.990  1.00144.04           N
ATOM   2274  N   LYS A1568     110.175 113.980  71.073  1.00134.19           N
ATOM   2275  CA  LYS A1568     109.372 113.321  72.092  1.00134.32           C
ATOM   2276  C   LYS A1568     110.244 113.010  73.300  1.00133.15           C
ATOM   2277  O   LYS A1568     111.304 112.390  73.163  1.00131.61           O
ATOM   2278  CB  LYS A1568     108.747 112.036  71.545  1.00133.59           C
ATOM   2279  CG  LYS A1568     108.111 112.194  70.173  1.00133.79           C
ATOM   2280  CD  LYS A1568     106.878 113.077  70.227  1.00134.34           C
ATOM   2281  CE  LYS A1568     105.707 112.344  70.856  1.00135.21           C
ATOM   2282  NZ  LYS A1568     105.310 111.153  70.055  1.00132.91           N
ATOM   2283  N   ILE A1569     109.795 113.439  74.474  1.00116.14           N
ATOM   2284  CA  ILE A1569     110.505 113.192  75.723  1.00114.41           C
ATOM   2285  C   ILE A1569     110.010 111.863  76.279  1.00115.63           C
ATOM   2286  O   ILE A1569     108.860 111.750  76.705  1.00115.71           O
ATOM   2287  CB  ILE A1569     110.287 114.330  76.726  1.00113.62           C
ATOM   2288  CG1 ILE A1569     110.592 115.678  76.074  1.00115.17           C
ATOM   2289  CG2 ILE A1569     111.150 114.126  77.958  1.00112.97           C
ATOM   2290  CD1 ILE A1569     110.331 116.861  76.977  1.00113.74           C
ATOM   2291  N   VAL A1570     110.876 110.855  76.278  1.00115.36           N
ATOM   2292  CA  VAL A1570     110.525 109.517  76.738  1.00113.27           C
ATOM   2293  C   VAL A1570     110.995 109.363  78.176  1.00110.71           C
ATOM   2294  O   VAL A1570     112.168 109.611  78.484  1.00110.05           O
ATOM   2295  CB  VAL A1570     111.148 108.437  75.836  1.00111.62           C
ATOM   2296  CG1 VAL A1570     110.643 107.060  76.230  1.00111.64           C
ATOM   2297  CG2 VAL A1570     110.845 108.727  74.375  1.00110.95           C
ATOM   2298  N   LEU A1571     110.083 108.961  79.061  1.00101.58           N
ATOM   2299  CA  LEU A1571     110.388 108.780  80.470  1.00105.41           C
ATOM   2300  C   LEU A1571     110.005 107.370  80.893  1.00106.02           C
ATOM   2301  O   LEU A1571     108.922 106.882  80.555  1.00104.12           O
ATOM   2302  CB  LEU A1571     109.650 109.802  81.346  1.00106.80           C
ATOM   2303  CG  LEU A1571     109.868 111.293  81.077  1.00103.80           C
ATOM   2304  CD1 LEU A1571     108.864 111.823  80.061  1.00103.83           C
ATOM   2305  CD2 LEU A1571     109.787 112.078  82.373  1.00103.80           C
ATOM   2306  N   LYS A1572     110.892 106.731  81.648  1.00103.08           N
ATOM   2307  CA  LYS A1572     110.707 105.362  82.112  1.00 99.61           C
ATOM   2308  C   LYS A1572     110.357 105.378  83.594  1.00101.25           C
ATOM   2309  O   LYS A1572     111.181 105.772  84.426  1.00105.80           O
ATOM   2310  CB  LYS A1572     111.966 104.531  81.867  1.00100.71           C
ATOM   2311  CG  LYS A1572     111.886 103.111  82.398  1.00102.67           C
ATOM   2312  CD  LYS A1572     113.193 102.366  82.183  1.00102.64           C
ATOM   2313  CE  LYS A1572     113.124 100.959  82.750  1.00100.80           C
ATOM   2314  NZ  LYS A1572     114.396 100.214  82.546  1.00 99.10           N
ATOM   2315  N   ALA A1573     109.142 104.944  83.920  1.00 97.99           N
ATOM   2316  CA  ALA A1573     108.712 104.871  85.306  1.00 96.93           C
ATOM   2317  C   ALA A1573     109.342 103.668  86.003  1.00100.01           C
ATOM   2318  O   ALA A1573     109.864 102.749  85.367  1.00103.89           O
ATOM   2319  CB  ALA A1573     107.188 104.789  85.395  1.00 96.16           C
ATOM   2320  N   SER A1574     109.289 103.687  87.336  1.00105.75           N
ATOM   2321  CA  SER A1574     109.850 102.597  88.125  1.00107.79           C
ATOM   2322  C   SER A1574     108.893 101.422  88.278  1.00108.29           C
ATOM   2323  O   SER A1574     109.329 100.334  88.667  1.00105.73           O
ATOM   2324  CB  SER A1574     110.260 103.105  89.509  1.00107.36           C
ATOM   2325  OG  SER A1574     109.145 103.622  90.214  1.00108.54           O
ATOM   2326  N   SER A1575     107.611 101.614  87.982  1.00109.54           N
ATOM   2327  CA  SER A1575     106.622 100.553  88.114  1.00105.78           C
ATOM   2328  C   SER A1575     105.399 100.927  87.291  1.00107.24           C
ATOM   2329  O   SER A1575     105.252 102.065  86.841  1.00110.28           O
ATOM   2330  CB  SER A1575     106.245 100.316  89.579  1.00104.39           C
ATOM   2331  OG  SER A1575     105.632 101.464  90.139  1.00102.90           O
ATOM   2332  N   ILE A1576     104.519  99.943  87.096  1.00107.98           N
ATOM   2333  CA  ILE A1576     103.283 100.191  86.361  1.00106.63           C
ATOM   2334  C   ILE A1576     102.374 101.132  87.142  1.00106.88           C
ATOM   2335  O   ILE A1576     101.730 102.016  86.563  1.00107.27           O
ATOM   2336  CB  ILE A1576     102.580  98.861  86.035  1.00108.07           C
ATOM   2337  CG1 ILE A1576     103.465  97.998  85.134  1.00108.02           C
ATOM   2338  CG2 ILE A1576     101.236  99.113  85.369  1.00107.16           C
ATOM   2339  CD1 ILE A1576     103.747  98.620  83.785  1.00107.36           C
ATOM   2340  N   GLU A1577     102.300 100.957  88.464  1.00106.62           N
ATOM   2341  CA  GLU A1577     101.445 101.819  89.276  1.00109.13           C
ATOM   2342  C   GLU A1577     101.920 103.266  89.243  1.00110.65           C
ATOM   2343  O   GLU A1577     101.105 104.191  89.136  1.00108.02           O
ATOM   2344  CB  GLU A1577     101.391 101.308  90.715  1.00105.87           C
ATOM   2345  CG  GLU A1577     100.571 100.043  90.897  1.00108.74           C
ATOM   2346  CD  GLU A1577     100.336  99.711  92.357  1.00111.01           C
ATOM   2347  OE1 GLU A1577     100.874 100.432  93.224  1.00110.20           O
ATOM   2348  OE2 GLU A1577      99.611  98.733  92.638  1.00109.67           O
ATOM   2349  N   ASN A1578     103.234 103.484  89.341  1.00104.99           N
ATOM   2350  CA  ASN A1578     103.763 104.841  89.250  1.00 99.78           C
ATOM   2351  C   ASN A1578     103.445 105.460  87.897  1.00101.06           C
ATOM   2352  O   ASN A1578     103.043 106.627  87.818  1.00105.05           O
ATOM   2353  CB  ASN A1578     105.272 104.840  89.492  1.00100.31           C
ATOM   2354  CG  ASN A1578     105.633 104.478  90.916  1.00103.97           C
ATOM   2355  OD1 ASN A1578     104.836 104.661  91.836  1.00104.04           O
ATOM   2356  ND2 ASN A1578     106.842 103.963  91.107  1.00103.43           N
ATOM   2357  N   LYS A1579     103.618 104.689  86.822  1.00 98.38           N
ATOM   2358  CA  LYS A1579     103.322 105.193  85.486  1.00 99.14           C
ATOM   2359  C   LYS A1579     101.853 105.574  85.358  1.00100.33           C
ATOM   2360  O   LYS A1579     101.524 106.646  84.839  1.00100.22           O
ATOM   2361  CB  LYS A1579     103.703 104.145  84.441  1.00 98.92           C
ATOM   2362  CG  LYS A1579     103.268 104.485  83.029  1.00100.48           C
ATOM   2363  CD  LYS A1579     103.750 103.434  82.043  1.00 99.23           C
ATOM   2364  CE  LYS A1579     103.254 103.732  80.641  1.00 97.99           C
ATOM   2365  NZ  LYS A1579     103.746 102.735  79.654  1.00100.47           N
ATOM   2366  N   GLN A1580     100.954 104.713  85.840  1.00 97.87           N
ATOM   2367  CA  GLN A1580      99.526 105.003  85.742  1.00 98.05           C
ATOM   2368  C   GLN A1580      99.147 106.225  86.569  1.00101.52           C
ATOM   2369  O   GLN A1580      98.361 107.067  86.116  1.00102.20           O
ATOM   2370  CB  GLN A1580      98.712 103.785  86.176  1.00 97.49           C
ATOM   2371  CG  GLN A1580      98.815 102.601  85.228  1.00101.81           C
ATOM   2372  CD  GLN A1580      97.940 101.437  85.650  1.00105.16           C
ATOM   2373  OE1 GLN A1580      97.313 101.468  86.710  1.00104.76           O
ATOM   2374  NE2 GLN A1580      97.890 100.402  84.820  1.00101.60           N
ATOM   2375  N   ASP A1581      99.690 106.340  87.784  1.00 96.18           N
ATOM   2376  CA  ASP A1581      99.386 107.495  88.622  1.00 94.77           C
ATOM   2377  C   ASP A1581      99.879 108.785  87.980  1.00 89.40           C
ATOM   2378  O   ASP A1581      99.166 109.799  87.973  1.00 87.93           O
ATOM   2379  CB  ASP A1581     100.007 107.313  90.007  1.00 94.68           C
ATOM   2380  CG  ASP A1581      99.508 108.335  91.008  1.00 96.17           C
ATOM   2381  OD1 ASP A1581      98.512 109.024  90.707  1.00 95.51           O
ATOM   2382  OD2 ASP A1581     100.112 108.450  92.095  1.00 96.35           O
ATOM   2383  N   TRP A1582     101.098 108.767  87.433  1.00 80.01           N
ATOM   2384  CA  TRP A1582     101.622 109.950  86.763  1.00 79.70           C
ATOM   2385  C   TRP A1582     100.789 110.306  85.540  1.00 82.16           C
ATOM   2386  O   TRP A1582     100.510 111.485  85.297  1.00 84.13           O
ATOM   2387  CB  TRP A1582     103.085 109.735  86.379  1.00 79.25           C
ATOM   2388  CG  TRP A1582     104.043 110.187  87.435  1.00 81.48           C
ATOM   2389  CD1 TRP A1582     104.576 109.433  88.438  1.00 76.66           C
ATOM   2390  CD2 TRP A1582     104.578 111.507  87.598  1.00 87.05           C
ATOM   2391  NE1 TRP A1582     105.412 110.199  89.213  1.00 77.12           N
ATOM   2392  CE2 TRP A1582     105.431 111.476  88.718  1.00 82.74           C
ATOM   2393  CE3 TRP A1582     104.421 112.710  86.904  1.00 81.40           C
ATOM   2394  CZ2 TRP A1582     106.123 112.602  89.159  1.00 77.85           C
ATOM   2395  CZ3 TRP A1582     105.110 113.825  87.345  1.00 73.58           C
ATOM   2396  CH2 TRP A1582     105.949 113.763  88.460  1.00 67.31           C
ATOM   2397  N   ILE A1583     100.374 109.303  84.762  1.00 87.96           N
ATOM   2398  CA  ILE A1583      99.538 109.569  83.594  1.00 87.56           C
ATOM   2399  C   ILE A1583      98.232 110.226  84.020  1.00 88.76           C
ATOM   2400  O   ILE A1583      97.799 111.226  83.434  1.00 87.37           O
ATOM   2401  CB  ILE A1583      99.280 108.273  82.804  1.00 89.51           C
ATOM   2402  CG1 ILE A1583     100.568 107.761  82.158  1.00 88.94           C
ATOM   2403  CG2 ILE A1583      98.209 108.497  81.750  1.00 90.44           C
ATOM   2404  CD1 ILE A1583     101.216 108.740  81.222  1.00 93.06           C
ATOM   2405  N   LYS A1584      97.595 109.682  85.059  1.00 93.71           N
ATOM   2406  CA  LYS A1584      96.317 110.223  85.512  1.00 94.85           C
ATOM   2407  C   LYS A1584      96.466 111.659  86.000  1.00 96.74           C
ATOM   2408  O   LYS A1584      95.666 112.533  85.646  1.00 98.50           O
ATOM   2409  CB  LYS A1584      95.734 109.340  86.615  1.00 90.43           C
ATOM   2410  CG  LYS A1584      94.325 109.730  87.030  1.00 92.31           C
ATOM   2411  CD  LYS A1584      93.879 108.975  88.268  1.00 95.53           C
ATOM   2412  CE  LYS A1584      94.651 109.431  89.494  1.00 96.55           C
ATOM   2413  NZ  LYS A1584      94.435 110.877  89.774  1.00 96.61           N
ATOM   2414  N   HIS A1585      97.498 111.927  86.805  1.00 89.21           N
ATOM   2415  CA  HIS A1585      97.669 113.274  87.342  1.00 86.71           C
ATOM   2416  C   HIS A1585      98.033 114.274  86.250  1.00 87.53           C
ATOM   2417  O   HIS A1585      97.542 115.409  86.257  1.00 87.61           O
ATOM   2418  CB  HIS A1585      98.718 113.275  88.452  1.00 85.61           C
ATOM   2419  CG  HIS A1585      98.155 112.986  89.809  1.00 88.95           C
ATOM   2420  ND1 HIS A1585      98.166 111.726  90.368  1.00 92.37           N
ATOM   2421  CD2 HIS A1585      97.551 113.793  90.713  1.00 89.33           C
ATOM   2422  CE1 HIS A1585      97.600 111.772  91.561  1.00 88.00           C
ATOM   2423  NE2 HIS A1585      97.218 113.014  91.794  1.00 89.02           N
ATOM   2424  N   ILE A1586      98.885 113.878  85.302  1.00 87.77           N
ATOM   2425  CA  ILE A1586      99.248 114.782  84.216  1.00 89.26           C
ATOM   2426  C   ILE A1586      98.038 115.082  83.341  1.00 93.77           C
ATOM   2427  O   ILE A1586      97.830 116.226  82.916  1.00 95.61           O
ATOM   2428  CB  ILE A1586     100.417 114.200  83.402  1.00 87.37           C
ATOM   2429  CG1 ILE A1586     101.695 114.191  84.240  1.00 87.58           C
ATOM   2430  CG2 ILE A1586     100.640 115.003  82.136  1.00 88.43           C
ATOM   2431  CD1 ILE A1586     102.890 113.623  83.516  1.00 90.75           C
ATOM   2432  N   ARG A1587      97.217 114.066  83.057  1.00 96.73           N
ATOM   2433  CA  ARG A1587      96.008 114.303  82.275  1.00 96.19           C
ATOM   2434  C   ARG A1587      95.038 115.207  83.023  1.00 97.63           C
ATOM   2435  O   ARG A1587      94.379 116.059  82.416  1.00 98.58           O
ATOM   2436  CB  ARG A1587      95.347 112.975  81.911  1.00 95.40           C
ATOM   2437  CG  ARG A1587      96.122 112.181  80.875  1.00 96.30           C
ATOM   2438  CD  ARG A1587      95.412 110.896  80.501  1.00 95.90           C
ATOM   2439  NE  ARG A1587      96.144 110.159  79.479  1.00 96.97           N
ATOM   2440  CZ  ARG A1587      95.748 109.007  78.955  1.00 98.70           C
ATOM   2441  NH1 ARG A1587      94.622 108.426  79.336  1.00 99.22           N
ATOM   2442  NH2 ARG A1587      96.499 108.425  78.025  1.00 99.18           N
ATOM   2443  N   GLU A1588      94.936 115.041  84.345  1.00101.03           N
ATOM   2444  CA  GLU A1588      94.094 115.935  85.133  1.00101.55           C
ATOM   2445  C   GLU A1588      94.603 117.370  85.073  1.00102.47           C
ATOM   2446  O   GLU A1588      93.811 118.311  84.950  1.00102.12           O
ATOM   2447  CB  GLU A1588      94.020 115.450  86.581  1.00102.26           C
ATOM   2448  CG  GLU A1588      93.361 116.438  87.531  1.00103.71           C
ATOM   2449  CD  GLU A1588      91.954 116.812  87.107  1.00104.27           C
ATOM   2450  OE1 GLU A1588      91.228 115.932  86.599  1.00102.64           O
ATOM   2451  OE2 GLU A1588      91.575 117.990  87.280  1.00104.70           O
ATOM   2452  N   VAL A1589      95.921 117.556  85.156  1.00100.78           N
ATOM   2453  CA  VAL A1589      96.495 118.898  85.060  1.00101.16           C
ATOM   2454  C   VAL A1589      96.185 119.512  83.700  1.00102.92           C
ATOM   2455  O   VAL A1589      95.787 120.680  83.599  1.00102.98           O
ATOM   2456  CB  VAL A1589      98.011 118.858  85.328  1.00 98.86           C
ATOM   2457  CG1 VAL A1589      98.643 120.197  84.998  1.00100.33           C
ATOM   2458  CG2 VAL A1589      98.285 118.491  86.775  1.00 99.50           C
ATOM   2459  N   ILE A1590      96.358 118.728  82.633  1.00104.18           N
ATOM   2460  CA  ILE A1590      96.095 119.228  81.286  1.00103.58           C
ATOM   2461  C   ILE A1590      94.628 119.610  81.134  1.00104.78           C
ATOM   2462  O   ILE A1590      94.299 120.654  80.557  1.00101.86           O
ATOM   2463  CB  ILE A1590      96.523 118.188  80.235  1.00100.56           C
ATOM   2464  CG1 ILE A1590      98.041 118.016  80.246  1.00101.02           C
ATOM   2465  CG2 ILE A1590      96.045 118.594  78.852  1.00100.18           C
ATOM   2466  CD1 ILE A1590      98.546 117.048  79.206  1.00104.21           C
ATOM   2467  N   GLN A1591      93.724 118.774  81.650  1.00115.13           N
ATOM   2468  CA  GLN A1591      92.301 119.090  81.590  1.00114.56           C
ATOM   2469  C   GLN A1591      91.985 120.355  82.377  1.00115.08           C
ATOM   2470  O   GLN A1591      91.155 121.169  81.954  1.00116.74           O
ATOM   2471  CB  GLN A1591      91.481 117.911  82.111  1.00113.01           C
ATOM   2472  CG  GLN A1591      89.978 118.121  82.041  1.00114.22           C
ATOM   2473  CD  GLN A1591      89.198 116.941  82.587  1.00116.97           C
ATOM   2474  OE1 GLN A1591      89.776 115.979  83.092  1.00117.36           O
ATOM   2475  NE2 GLN A1591      87.876 117.010  82.486  1.00116.51           N
ATOM   2476  N   GLU A1592      92.633 120.534  83.531  1.00113.26           N
ATOM   2477  CA  GLU A1592      92.426 121.743  84.321  1.00115.59           C
ATOM   2478  C   GLU A1592      92.888 122.983  83.567  1.00115.05           C
ATOM   2479  O   GLU A1592      92.226 124.027  83.610  1.00114.31           O
ATOM   2480  CB  GLU A1592      93.157 121.624  85.659  1.00116.68           C
ATOM   2481  CG  GLU A1592      93.164 122.901  86.487  1.00116.04           C
ATOM   2482  CD  GLU A1592      91.782 123.301  86.970  1.00116.75           C
ATOM   2483  OE1 GLU A1592      90.897 122.422  87.053  1.00115.92           O
ATOM   2484  OE2 GLU A1592      91.581 124.497  87.268  1.00116.89           O
ATOM   2485  N   ARG A1593      94.020 122.890  82.867  1.00111.97           N
ATOM   2486  CA  ARG A1593      94.545 124.047  82.151  1.00110.64           C
ATOM   2487  C   ARG A1593      93.718 124.416  80.926  1.00112.38           C
ATOM   2488  O   ARG A1593      93.953 125.481  80.345  1.00113.01           O
ATOM   2489  CB  ARG A1593      95.995 123.799  81.737  1.00110.51           C
ATOM   2490  CG  ARG A1593      96.944 123.603  82.905  1.00112.06           C
ATOM   2491  CD  ARG A1593      96.741 124.671  83.970  1.00112.87           C
ATOM   2492  NE  ARG A1593      96.940 126.018  83.450  1.00112.79           N
ATOM   2493  CZ  ARG A1593      96.714 127.127  84.141  1.00112.50           C
ATOM   2494  NH1 ARG A1593      96.274 127.086  85.387  1.00112.16           N
ATOM   2495  NH2 ARG A1593      96.932 128.306  83.565  1.00113.48           N
ATOM   2496  N   THR A1594      92.771 123.578  80.520  1.00111.42           N
ATOM   2497  CA  THR A1594      91.902 123.899  79.393  1.00111.44           C
ATOM   2498  C   THR A1594      90.450 124.020  79.843  1.00110.12           C
ATOM   2499  O   THR A1594      90.131 124.800  80.740  1.00110.18           O
ATOM   2500  CB  THR A1594      91.999 122.840  78.281  1.00110.88           C
ATOM   2501  OG1 THR A1594      91.665 121.552  78.813  1.00111.56           O
ATOM   2502  CG2 THR A1594      93.405 122.800  77.704  1.00111.05           C
TER
ATOM   2503  N   MET B   1     127.447 107.246 133.474  1.00 86.87      A    N
ATOM   2504  CA  MET B   1     126.200 106.732 132.918  1.00 88.07      A    C
ATOM   2505  C   MET B   1     126.068 107.122 131.451  1.00 87.95      A    C
ATOM   2506  O   MET B   1     125.351 108.064 131.113  1.00 87.69      A    O
ATOM   2507  CB  MET B   1     125.003 107.255 133.713  1.00 87.76      A    C
ATOM   2508  CG  MET B   1     123.723 106.470 133.496  1.00 86.36      A    C
ATOM   2509  SD  MET B   1     123.865 104.770 134.076  1.00 91.82      A    S
ATOM   2510  CE  MET B   1     122.180 104.204 133.866  1.00 86.44      A    C
ATOM   2511  N   GLN B   2     126.770 106.395 130.586  1.00 81.59      A    N
ATOM   2512  CA  GLN B   2     126.758 106.702 129.163  1.00 77.18      A    C
ATOM   2513  C   GLN B   2     125.376 106.464 128.570  1.00 77.30      A    C
ATOM   2514  O   GLN B   2     124.713 105.468 128.873  1.00 81.47      A    O
ATOM   2515  CB  GLN B   2     127.798 105.855 128.431  1.00 76.28      A    C
ATOM   2516  CG  GLN B   2     127.905 106.145 126.946  1.00 78.74      A    C
ATOM   2517  CD  GLN B   2     129.059 105.415 126.291  1.00 83.03      A    C
ATOM   2518  OE1 GLN B   2     129.808 104.694 126.951  1.00 82.14      A    O
ATOM   2519  NE2 GLN B   2     129.212 105.600 124.985  1.00 82.47      A    N
ATOM   2520  N   ALA B   3     124.943 107.390 127.719  1.00 65.12      A    N
ATOM   2521  CA  ALA B   3     123.668 107.288 127.025  1.00 58.60      A    C
ATOM   2522  C   ALA B   3     123.897 106.733 125.627  1.00 64.67      A    C
ATOM   2523  O   ALA B   3     124.786 107.197 124.906  1.00 67.48      A    O
ATOM   2524  CB  ALA B   3     122.972 108.647 126.950  1.00 55.85      A    C
ATOM   2525  N   ILE B   4     123.096 105.739 125.254  1.00 60.23      A    N
ATOM   2526  CA  ILE B   4     123.192 105.072 123.963  1.00 50.85      A    C
ATOM   2527  C   ILE B   4     121.834 105.161 123.286  1.00 45.88      A    C
ATOM   2528  O   ILE B   4     120.799 104.993 123.938  1.00 55.88      A    O
ATOM   2529  CB  ILE B   4     123.638 103.602 124.119  1.00 51.90      A    C
ATOM   2530  CG1 ILE B   4     125.019 103.533 124.769  1.00 52.63      A    C
ATOM   2531  CG2 ILE B   4     123.646 102.892 122.779  1.00 57.14      A    C
ATOM   2532  CD1 ILE B   4     125.538 102.130 124.945  1.00 50.15      A    C
ATOM   2533  N   LYS B   5     121.834 105.458 121.990  1.00 45.37      A    N
ATOM   2534  CA  LYS B   5     120.613 105.569 121.204  1.00 46.79      A    C
ATOM   2535  C   LYS B   5     120.592 104.477 120.144  1.00 49.74      A    C
ATOM   2536  O   LYS B   5     121.570 104.295 119.411  1.00 55.54      A    O
ATOM   2537  CB  LYS B   5     120.508 106.951 120.554  1.00 58.05      A    C
ATOM   2538  CG  LYS B   5     119.362 107.105 119.570  1.00 52.22      A    C
ATOM   2539  CD  LYS B   5     119.265 108.537 119.076  1.00 44.87      A    C
ATOM   2540  CE  LYS B   5     118.352 108.655 117.870  1.00 54.09      A    C
ATOM   2541  NZ  LYS B   5     118.138 110.074 117.469  1.00 49.22      A    N
ATOM   2542  N   CYS B   6     119.476 103.755 120.063  1.00 48.90      A    N
ATOM   2543  CA  CYS B   6     119.319 102.638 119.143  1.00 50.08      A    C
ATOM   2544  C   CYS B   6     118.064 102.872 118.320  1.00 54.76      A    C
ATOM   2545  O   CYS B   6     116.975 103.017 118.882  1.00 48.71      A    O
ATOM   2546  CB  CYS B   6     119.224 101.314 119.905  1.00 41.46      A    C
ATOM   2547  SG  CYS B   6     118.899  99.882 118.874  1.00 53.40      A    S
ATOM   2548  N   VAL B   7     118.212 102.893 116.998  1.00 70.73      A    N
ATOM   2549  CA  VAL B   7     117.100 103.149 116.085  1.00 67.14      A    C
ATOM   2550  C   VAL B   7     116.827 101.883 115.286  1.00 65.17      A    C
ATOM   2551  O   VAL B   7     117.755 101.286 114.726  1.00 60.72      A    O
ATOM   2552  CB  VAL B   7     117.394 104.334 115.149  1.00 45.59      A    C
ATOM   2553  CG1 VAL B   7     116.213 104.588 114.232  1.00 48.65      A    C
ATOM   2554  CG2 VAL B   7     117.710 105.577 115.956  1.00 52.52      A    C
ATOM   2555  N   VAL B   8     115.559 101.472 115.228  1.00 63.91      A    N
ATOM   2556  CA  VAL B   8     115.172 100.272 114.490  1.00 62.56      A    C
ATOM   2557  C   VAL B   8     114.611 100.679 113.132  1.00 51.70      A    C
ATOM   2558  O   VAL B   8     113.727 101.542 113.045  1.00 48.10      A    O
ATOM   2559  CB  VAL B   8     114.170  99.415 115.287  1.00 60.07      A    C
ATOM   2560  CG1 VAL B   8     114.812  98.917 116.569  1.00 49.80      A    C
ATOM   2561  CG2 VAL B   8     112.896 100.183 115.599  1.00 57.32      A    C
ATOM   2562  N   VAL B   9     115.144 100.080 112.069  1.00 31.15      A    N
ATOM   2563  CA  VAL B   9     114.738 100.375 110.700  1.00 41.01      A    C
ATOM   2564  C   VAL B   9     114.390  99.066 110.003  1.00 45.82      A    C
ATOM   2565  O   VAL B   9     115.125  98.077 110.120  1.00 36.85      A    O
ATOM   2566  CB  VAL B   9     115.835 101.137 109.929  1.00 40.48      A    C
ATOM   2567  CG1 VAL B   9     115.980 102.548 110.469  1.00 31.04      A    C
ATOM   2568  CG2 VAL B   9     117.164 100.410 110.014  1.00 51.77      A    C
ATOM   2569  N   GLY B  10     113.273  99.062 109.287  1.00 48.01      A    N
ATOM   2570  CA  GLY B  10     112.855  97.882 108.553  1.00 38.61      A    C
ATOM   2571  C   GLY B  10     111.550  98.143 107.837  1.00 34.80      A    C
ATOM   2572  O   GLY B  10     110.988  99.241 107.899  1.00 38.60      A    O
ATOM   2573  N   ASP B  11     111.072  97.109 107.150  1.00 43.34      A    N
ATOM   2574  CA  ASP B  11     109.817  97.207 106.424  1.00 46.35      A    C
ATOM   2575  C   ASP B  11     108.635  97.195 107.392  1.00 56.67      A    C
ATOM   2576  O   ASP B  11     108.777  96.965 108.595  1.00 57.17      A    O
ATOM   2577  CB  ASP B  11     109.684  96.066 105.416  1.00 53.41      A    C
ATOM   2578  CG  ASP B  11     110.748  96.112 104.338  1.00 54.18      A    C
ATOM   2579  OD1 ASP B  11     111.706  96.897 104.482  1.00 56.68      A    O
ATOM   2580  OD2 ASP B  11     110.623  95.366 103.345  1.00 48.44      A    O
ATOM   2581  N   GLY B  12     107.447  97.451 106.842  1.00 56.02      A    N
ATOM   2582  CA  GLY B  12     106.255  97.516 107.672  1.00 57.52      A    C
ATOM   2583  C   GLY B  12     105.873  96.179 108.278  1.00 50.23      A    C
ATOM   2584  O   GLY B  12     105.458  96.110 109.438  1.00 53.95      A    O
ATOM   2585  N   ALA B  13     106.005  95.102 107.508  1.00 41.31      A    N
ATOM   2586  CA  ALA B  13     105.587  93.780 107.956  1.00 50.97      A    C
ATOM   2587  C   ALA B  13     106.645  93.066 108.786  1.00 56.23      A    C
ATOM   2588  O   ALA B  13     106.401  91.938 109.227  1.00 58.04      A    O
ATOM   2589  CB  ALA B  13     105.209  92.913 106.753  1.00 53.78      A    C
ATOM   2590  N   VAL B  14     107.808  93.683 109.000  1.00 59.00      A    N
ATOM   2591  CA  VAL B  14     108.858  93.046 109.790  1.00 57.89      A    C
ATOM   2592  C   VAL B  14     108.397  92.833 111.226  1.00 49.87      A    C
ATOM   2593  O   VAL B  14     108.641  91.777 111.822  1.00 48.15      A    O
ATOM   2594  CB  VAL B  14     110.150  93.880 109.727  1.00 56.81      A    C
ATOM   2595  CG1 VAL B  14     111.198  93.297 110.648  1.00 58.60      A    C
ATOM   2596  CG2 VAL B  14     110.669  93.941 108.301  1.00 53.57      A    C
ATOM   2597  N   GLY B  15     107.724  93.825 111.802  1.00 48.41      A    N
ATOM   2598  CA  GLY B  15     107.250  93.722 113.168  1.00 48.41      A    C
ATOM   2599  C   GLY B  15     108.194  94.338 114.181  1.00 56.31      A    C
ATOM   2600  O   GLY B  15     108.552  93.699 115.173  1.00 53.60      A    O
ATOM   2601  N   LYS B  16     108.608  95.582 113.936  1.00 51.46      A    N
ATOM   2602  CA  LYS B  16     109.508  96.266 114.858  1.00 46.06      A    C
ATOM   2603  C   LYS B  16     108.780  96.742 116.109  1.00 45.37      A    C
ATOM   2604  O   LYS B  16     109.341  96.700 117.210  1.00 50.60      A    O
ATOM   2605  CB  LYS B  16     110.176  97.447 114.155  1.00 48.90      A    C
ATOM   2606  CG  LYS B  16     110.819  97.096 112.827  1.00 43.93      A    C
ATOM   2607  CD  LYS B  16     111.334  98.336 112.125  1.00 45.77      A    C
ATOM   2608  CE  LYS B  16     110.242  99.386 111.989  1.00 54.82      A    C
ATOM   2609  NZ  LYS B  16     109.073  98.897 111.210  1.00 49.55      A    N
ATOM   2610  N   THR B  17     107.538  97.207 115.959  1.00 52.19      A    N
ATOM   2611  CA  THR B  17     106.797  97.720 117.107  1.00 54.98      A    C
ATOM   2612  C   THR B  17     106.565  96.627 118.143  1.00 48.39      A    C
ATOM   2613  O   THR B  17     106.764  96.842 119.343  1.00 53.00      A    O
ATOM   2614  CB  THR B  17     105.468  98.322 116.652  1.00 57.64      A    C
ATOM   2615  OG1 THR B  17     105.713  99.341 115.676  1.00 60.07      A    O
ATOM   2616  CG2 THR B  17     104.734  98.932 117.829  1.00 46.79      A    C
ATOM   2617  N   CYS B  18     106.152  95.440 117.694  1.00 43.60      A    N
ATOM   2618  CA  CYS B  18     105.997  94.321 118.617  1.00 49.82      A    C
ATOM   2619  C   CYS B  18     107.350  93.850 119.134  1.00 54.72      A    C
ATOM   2620  O   CYS B  18     107.469  93.443 120.296  1.00 55.84      A    O
ATOM   2621  CB  CYS B  18     105.251  93.176 117.935  1.00 57.12      A    C
ATOM   2622  SG  CYS B  18     104.877  91.787 119.022  1.00 77.19      A    S
ATOM   2623  N   LEU B  19     108.378  93.903 118.283  1.00 51.81      A    N
ATOM   2624  CA  LEU B  19     109.733  93.566 118.710  1.00 49.79      A    C
ATOM   2625  C   LEU B  19     110.157  94.403 119.908  1.00 49.16      A    C
ATOM   2626  O   LEU B  19     110.810  93.899 120.829  1.00 49.21      A    O
ATOM   2627  CB  LEU B  19     110.701  93.766 117.542  1.00 53.14      A    C
ATOM   2628  CG  LEU B  19     112.189  94.014 117.807  1.00 48.51      A    C
ATOM   2629  CD1 LEU B  19     112.951  92.716 117.913  1.00 49.52      A    C
ATOM   2630  CD2 LEU B  19     112.788  94.885 116.718  1.00 40.72      A    C
ATOM   2631  N   LEU B  20     109.787  95.684 119.917  1.00 42.77      A    N
ATOM   2632  CA  LEU B  20     110.155  96.558 121.025  1.00 37.29      A    C
ATOM   2633  C   LEU B  20     109.198  96.434 122.205  1.00 40.24      A    C
ATOM   2634  O   LEU B  20     109.637  96.502 123.359  1.00 46.81      A    O
ATOM   2635  CB  LEU B  20     110.214  98.007 120.543  1.00 42.78      A    C
ATOM   2636  CG  LEU B  20     111.222  98.300 119.431  1.00 42.40      A    C
ATOM   2637  CD1 LEU B  20     111.029  99.702 118.894  1.00 45.35      A    C
ATOM   2638  CD2 LEU B  20     112.642  98.115 119.927  1.00 31.01      A    C
ATOM   2639  N   ILE B  21     107.900  96.257 121.942  1.00 43.69      A    N
ATOM   2640  CA  ILE B  21     106.929  96.127 123.025  1.00 38.12      A    C
ATOM   2641  C   ILE B  21     107.210  94.883 123.856  1.00 33.74      A    C
ATOM   2642  O   ILE B  21     107.189  94.929 125.091  1.00 45.88      A    O
ATOM   2643  CB  ILE B  21     105.496  96.117 122.462  1.00 45.98      A    C
ATOM   2644  CG1 ILE B  21     105.097  97.507 121.966  1.00 47.52      A    C
ATOM   2645  CG2 ILE B  21     104.512  95.641 123.512  1.00 45.70      A    C
ATOM   2646  CD1 ILE B  21     104.809  98.492 123.075  1.00 54.44      A    C
ATOM   2647  N   SER B  22     107.479  93.751 123.199  1.00 52.92      A    N
ATOM   2648  CA  SER B  22     107.732  92.518 123.935  1.00 57.79      A    C
ATOM   2649  C   SER B  22     109.016  92.600 124.749  1.00 55.48      A    C
ATOM   2650  O   SER B  22     109.111  91.980 125.814  1.00 52.72      A    O
ATOM   2651  CB  SER B  22     107.791  91.333 122.974  1.00 61.45      A    C
ATOM   2652  OG  SER B  22     108.005  90.122 123.676  1.00 67.53      A    O
ATOM   2653  N   TYR B  23     110.011  93.344 124.266  1.00 53.28      A    N
ATOM   2654  CA  TYR B  23     111.246  93.502 125.026  1.00 48.37      A    C
ATOM   2655  C   TYR B  23     111.045  94.417 126.228  1.00 55.13      A    C
ATOM   2656  O   TYR B  23     111.516  94.118 127.332  1.00 54.59      A    O
ATOM   2657  CB  TYR B  23     112.356  94.039 124.126  1.00 40.23      A    C
ATOM   2658  CG  TYR B  23     113.579  94.484 124.889  1.00 47.28      A    C
ATOM   2659  CD1 TYR B  23     114.460  93.557 125.425  1.00 49.05      A    C
ATOM   2660  CD2 TYR B  23     113.851  95.831 125.079  1.00 44.13      A    C
ATOM   2661  CE1 TYR B  23     115.579  93.957 126.127  1.00 50.25      A    C
ATOM   2662  CE2 TYR B  23     114.968  96.241 125.778  1.00 49.69      A    C
ATOM   2663  CZ  TYR B  23     115.829  95.300 126.300  1.00 52.34      A    C
ATOM   2664  OH  TYR B  23     116.942  95.704 126.999  1.00 50.26      A    O
ATOM   2665  N   THR B  24     110.353  95.543 126.035  1.00 63.18      A    N
ATOM   2666  CA  THR B  24     110.211  96.506 127.123  1.00 56.86      A    C
ATOM   2667  C   THR B  24     109.244  96.019 128.195  1.00 53.98      A    C
ATOM   2668  O   THR B  24     109.534  96.139 129.390  1.00 62.43      A    O
ATOM   2669  CB  THR B  24     109.758  97.861 126.578  1.00 55.92      A    C
ATOM   2670  OG1 THR B  24     108.524  97.710 125.868  1.00 62.28      A    O
ATOM   2671  CG2 THR B  24     110.813  98.437 125.646  1.00 50.05      A    C
ATOM   2672  N   THR B  25     108.097  95.465 127.798  1.00 55.68      A    N
ATOM   2673  CA  THR B  25     107.108  95.019 128.771  1.00 53.23      A    C
ATOM   2674  C   THR B  25     107.343  93.594 129.252  1.00 58.83      A    C
ATOM   2675  O   THR B  25     106.605  93.130 130.128  1.00 67.88      A    O
ATOM   2676  CB  THR B  25     105.696  95.121 128.186  1.00 58.89      A    C
ATOM   2677  OG1 THR B  25     105.550  94.185 127.112  1.00 62.31      A    O
ATOM   2678  CG2 THR B  25     105.433  96.526 127.668  1.00 60.96      A    C
ATOM   2679  N   ASN B  26     108.334  92.893 128.698  1.00 65.13      A    N
ATOM   2680  CA  ASN B  26     108.658  91.519 129.089  1.00 67.74      A    C
ATOM   2681  C   ASN B  26     107.471  90.577 128.906  1.00 66.55      A    C
ATOM   2682  O   ASN B  26     107.364  89.558 129.592  1.00 70.00      A    O
ATOM   2683  CB  ASN B  26     109.173  91.456 130.530  1.00 67.77      A    C
ATOM   2684  CG  ASN B  26     110.543  92.080 130.686  1.00 69.67      A    C
ATOM   2685  OD1 ASN B  26     111.415  91.910 129.836  1.00 75.89      A    O
ATOM   2686  ND2 ASN B  26     110.739  92.811 131.777  1.00 67.83      A    N
ATOM   2687  N   ALA B  27     106.572  90.907 127.982  1.00 64.79      A    N
ATOM   2688  CA  ALA B  27     105.405  90.077 127.722  1.00 71.59      A    C
ATOM   2689  C   ALA B  27     104.876  90.392 126.332  1.00 72.18      A    C
ATOM   2690  O   ALA B  27     104.842  91.555 125.925  1.00 69.29      A    O
ATOM   2691  CB  ALA B  27     104.310  90.302 128.772  1.00 71.32      A    C
ATOM   2692  N   PHE B  28     104.471  89.350 125.615  1.00 74.97      A    N
ATOM   2693  CA  PHE B  28     103.881  89.541 124.301  1.00 70.15      A    C
ATOM   2694  C   PHE B  28     102.571  90.315 124.436  1.00 75.58      A    C
ATOM   2695  O   PHE B  28     101.820  90.098 125.395  1.00 77.11      A    O
ATOM   2696  CB  PHE B  28     103.639  88.189 123.626  1.00 73.25      A    C
ATOM   2697  CG  PHE B  28     103.161  88.292 122.206  1.00 82.89      A    C
ATOM   2698  CD1 PHE B  28     104.050  88.558 121.180  1.00 79.83      A    C
ATOM   2699  CD2 PHE B  28     101.825  88.111 121.896  1.00 79.46      A    C
ATOM   2700  CE1 PHE B  28     103.614  88.649 119.873  1.00 73.16      A    C
ATOM   2701  CE2 PHE B  28     101.382  88.204 120.591  1.00 78.90      A    C
ATOM   2702  CZ  PHE B  28     102.278  88.473 119.579  1.00 77.26      A    C
ATOM   2703  N   PRO B  29     102.276  91.237 123.514  1.00 78.05      A    N
ATOM   2704  CA  PRO B  29     101.046  92.037 123.651  1.00 75.81      A    C
ATOM   2705  C   PRO B  29      99.778  91.205 123.733  1.00 77.95      A    C
ATOM   2706  O   PRO B  29      98.858  91.560 124.479  1.00 80.07      A    O
ATOM   2707  CB  PRO B  29     101.070  92.917 122.395  1.00 73.55      A    C
ATOM   2708  CG  PRO B  29     102.511  93.020 122.040  1.00 71.59      A    C
ATOM   2709  CD  PRO B  29     103.118  91.700 122.398  1.00 75.32      A    C
ATOM   2710  N   GLY B  30      99.701  90.107 122.987  1.00 80.83      A    N
ATOM   2711  CA  GLY B  30      98.557  89.222 123.072  1.00 78.12      A    C
ATOM   2712  C   GLY B  30      97.489  89.488 122.033  1.00 82.67      A    C
ATOM   2713  O   GLY B  30      97.748  89.406 120.828  1.00 85.75      A    O
ATOM   2714  N   GLU B  31      96.277  89.802 122.496  1.00 81.61      A    N
ATOM   2715  CA  GLU B  31      95.155  90.004 121.583  1.00 81.56      A    C
ATOM   2716  C   GLU B  31      95.400  91.180 120.646  1.00 79.56      A    C
ATOM   2717  O   GLU B  31      95.146  91.084 119.440  1.00 78.43      A    O
ATOM   2718  CB  GLU B  31      93.868  90.214 122.381  1.00 80.51      A    C
ATOM   2719  CG  GLU B  31      92.733  90.843 121.589  1.00 81.66      A    C
ATOM   2720  CD  GLU B  31      92.204  89.938 120.496  1.00 85.13      A    C
ATOM   2721  OE1 GLU B  31      92.320  88.702 120.636  1.00 86.64      A    O
ATOM   2722  OE2 GLU B  31      91.673  90.463 119.495  1.00 81.05      A    O
ATOM   2723  N   TYR B  32      95.894  92.294 121.178  1.00 69.28      A    N
ATOM   2724  CA  TYR B  32      96.115  93.507 120.403  1.00 69.07      A    C
ATOM   2725  C   TYR B  32      97.598  93.845 120.399  1.00 69.88      A    C
ATOM   2726  O   TYR B  32      98.214  93.960 121.463  1.00 68.65      A    O
ATOM   2727  CB  TYR B  32      95.307  94.677 120.972  1.00 67.24      A    C
ATOM   2728  CG  TYR B  32      95.471  95.966 120.202  1.00 66.58      A    C
ATOM   2729  CD1 TYR B  32      96.435  96.898 120.564  1.00 68.43      A    C
ATOM   2730  CD2 TYR B  32      94.663  96.252 119.112  1.00 70.17      A    C
ATOM   2731  CE1 TYR B  32      96.590  98.073 119.862  1.00 68.07      A    C
ATOM   2732  CE2 TYR B  32      94.811  97.426 118.403  1.00 69.26      A    C
ATOM   2733  CZ  TYR B  32      95.775  98.333 118.783  1.00 67.99      A    C
ATOM   2734  OH  TYR B  32      95.924  99.504 118.079  1.00 65.97      A    O
ATOM   2735  N   ILE B  33      98.162  94.005 119.207  1.00 67.53      A    N
ATOM   2736  CA  ILE B  33      99.547  94.443 119.054  1.00 66.47      A    C
ATOM   2737  C   ILE B  33      99.545  95.962 118.926  1.00 68.91      A    C
ATOM   2738  O   ILE B  33      98.849  96.505 118.055  1.00 64.78      A    O
ATOM   2739  CB  ILE B  33     100.228  93.776 117.848  1.00 63.80      A    C
ATOM   2740  CG1 ILE B  33     100.521  92.299 118.135  1.00 65.50      A    C
ATOM   2741  CG2 ILE B  33     101.514  94.504 117.492  1.00 62.16      A    C
ATOM   2742  CD1 ILE B  33      99.358  91.363 117.880  1.00 64.62      A    C
ATOM   2743  N   PRO B  34     100.282  96.682 119.772  1.00 71.97      A    N
ATOM   2744  CA  PRO B  34     100.240  98.148 119.728  1.00 63.48      A    C
ATOM   2745  C   PRO B  34     100.712  98.693 118.389  1.00 68.24      A    C
ATOM   2746  O   PRO B  34     101.611  98.145 117.747  1.00 72.89      A    O
ATOM   2747  CB  PRO B  34     101.186  98.565 120.861  1.00 55.01      A    C
ATOM   2748  CG  PRO B  34     101.264  97.376 121.754  1.00 62.29      A    C
ATOM   2749  CD  PRO B  34     101.151  96.188 120.852  1.00 65.66      A    C
ATOM   2750  N   THR B  35     100.083  99.789 117.968  1.00 59.20      A    N
ATOM   2751  CA  THR B  35     100.477 100.480 116.749  1.00 56.23      A    C
ATOM   2752  C   THR B  35     101.478 101.596 117.011  1.00 51.13      A    C
ATOM   2753  O   THR B  35     102.327 101.873 116.156  1.00 53.28      A    O
ATOM   2754  CB  THR B  35      99.243 101.056 116.047  1.00 61.47      A    C
ATOM   2755  OG1 THR B  35      98.229 100.048 115.960  1.00 64.43      A    O
ATOM   2756  CG2 THR B  35      99.594 101.526 114.645  1.00 58.36      A    C
ATOM   2757  N   VAL B  36     101.410 102.227 118.181  1.00 41.03      A    N
ATOM   2758  CA  VAL B  36     102.250 103.366 118.527  1.00 41.93      A    C
ATOM   2759  C   VAL B  36     103.176 102.961 119.665  1.00 46.38      A    C
ATOM   2760  O   VAL B  36     102.719 102.455 120.697  1.00 54.27      A    O
ATOM   2761  CB  VAL B  36     101.402 104.586 118.924  1.00 44.17      A    C
ATOM   2762  CG1 VAL B  36     102.292 105.790 119.177  1.00 45.98      A    C
ATOM   2763  CG2 VAL B  36     100.366 104.887 117.851  1.00 39.39      A    C
ATOM   2764  N   PHE B  37     104.475 103.186 119.478  1.00 39.30      A    N
ATOM   2765  CA  PHE B  37     105.485 102.935 120.505  1.00 32.25      A    C
ATOM   2766  C   PHE B  37     106.297 104.213 120.686  1.00 44.77      A    C
ATOM   2767  O   PHE B  37     107.151 104.534 119.855  1.00 49.18      A    O
ATOM   2768  CB  PHE B  37     106.380 101.759 120.131  1.00 42.36      A    C
ATOM   2769  CG  PHE B  37     107.503 101.520 121.100  1.00 42.26      A    C
ATOM   2770  CD1 PHE B  37     107.275 100.870 122.297  1.00 40.91      A    C
ATOM   2771  CD2 PHE B  37     108.790 101.944 120.811  1.00 44.69      A    C
ATOM   2772  CE1 PHE B  37     108.304 100.649 123.188  1.00 46.38      A    C
ATOM   2773  CE2 PHE B  37     109.823 101.725 121.701  1.00 38.94      A    C
ATOM   2774  CZ  PHE B  37     109.579 101.077 122.890  1.00 42.54      A    C
ATOM   2775  N   ASP B  38     106.033 104.934 121.772  1.00 58.04      A    N
ATOM   2776  CA  ASP B  38     106.759 106.161 122.057  1.00 54.69      A    C
ATOM   2777  C   ASP B  38     108.218 105.853 122.378  1.00 54.61      A    C
ATOM   2778  O   ASP B  38     108.569 104.744 122.791  1.00 60.97      A    O
ATOM   2779  CB  ASP B  38     106.109 106.910 123.219  1.00 58.51      A    C
ATOM   2780  CG  ASP B  38     104.647 107.215 122.969  1.00 65.36      A    C
ATOM   2781  OD1 ASP B  38     104.285 107.468 121.801  1.00 65.78      A    O
ATOM   2782  OD2 ASP B  38     103.858 107.200 123.938  1.00 61.38      A    O
ATOM   2783  N   ASN B  39     109.073 106.855 122.175  1.00 49.84      A    N
ATOM   2784  CA  ASN B  39     110.504 106.677 122.387  1.00 49.44      A    C
ATOM   2785  C   ASN B  39     110.778 106.192 123.803  1.00 49.95      A    C
ATOM   2786  O   ASN B  39     110.193 106.683 124.772  1.00 50.46      A    O
ATOM   2787  CB  ASN B  39     111.249 107.985 122.128  1.00 41.82      A    C
ATOM   2788  CG  ASN B  39     111.662 108.141 120.682  1.00 52.54      A    C
ATOM   2789  OD1 ASN B  39     111.279 107.345 119.825  1.00 62.79      A    O
ATOM   2790  ND2 ASN B  39     112.450 109.170 120.401  1.00 45.94      A    N
ATOM   2791  N   TYR B  40     111.669 105.214 123.919  1.00 63.55      A    N
ATOM   2792  CA  TYR B  40     111.913 104.544 125.187  1.00 55.26      A    C
ATOM   2793  C   TYR B  40     113.288 104.913 125.722  1.00 56.73      A    C
ATOM   2794  O   TYR B  40     114.210 105.191 124.957  1.00 53.93      A    O
ATOM   2795  CB  TYR B  40     111.800 103.027 125.025  1.00 55.20      A    C
ATOM   2796  CG  TYR B  40     111.896 102.251 126.315  1.00 60.90      A    C
ATOM   2797  CD1 TYR B  40     110.840 102.233 127.215  1.00 59.50      A    C
ATOM   2798  CD2 TYR B  40     113.036 101.524 126.625  1.00 63.68      A    C
ATOM   2799  CE1 TYR B  40     110.920 101.521 128.393  1.00 61.67      A    C
ATOM   2800  CE2 TYR B  40     113.125 100.807 127.799  1.00 59.54      A    C
ATOM   2801  CZ  TYR B  40     112.064 100.810 128.680  1.00 63.39      A    C
ATOM   2802  OH  TYR B  40     112.147 100.098 129.854  1.00 64.16      A    O
ATOM   2803  N   SER B  41     113.417 104.924 127.046  1.00 60.25      A    N
ATOM   2804  CA  SER B  41     114.705 105.171 127.682  1.00 61.49      A    C
ATOM   2805  C   SER B  41     114.698 104.530 129.060  1.00 58.52      A    C
ATOM   2806  O   SER B  41     113.799 104.797 129.862  1.00 54.45      A    O
ATOM   2807  CB  SER B  41     114.997 106.671 127.787  1.00 59.19      A    C
ATOM   2808  OG  SER B  41     116.313 106.903 128.259  1.00 61.07      A    O
ATOM   2809  N   ALA B  42     115.692 103.687 129.326  1.00 65.40      A    N
ATOM   2810  CA  ALA B  42     115.767 103.010 130.614  1.00 65.74      A    C
ATOM   2811  C   ALA B  42     117.203 102.605 130.902  1.00 67.27      A    C
ATOM   2812  O   ALA B  42     118.037 102.512 129.999  1.00 67.92      A    O
ATOM   2813  CB  ALA B  42     114.850 101.785 130.660  1.00 65.48      A    C
ATOM   2814  N   ASN B  43     117.472 102.351 132.180  1.00 78.39      A    N
ATOM   2815  CA  ASN B  43     118.799 101.943 132.618  1.00 77.63      A    C
ATOM   2816  C   ASN B  43     118.976 100.443 132.427  1.00 79.04      A    C
ATOM   2817  O   ASN B  43     118.146  99.648 132.879  1.00 87.50      A    O
ATOM   2818  CB  ASN B  43     119.012 102.320 134.083  1.00 78.62      A    C
ATOM   2819  CG  ASN B  43     118.708 103.778 134.359  1.00 85.40      A    C
ATOM   2820  OD1 ASN B  43     118.798 104.622 133.468  1.00 83.40      A    O
ATOM   2821  ND2 ASN B  43     118.344 104.083 135.600  1.00 84.35      A    N
ATOM   2822  N   VAL B  44     120.058 100.057 131.755  1.00 71.01      A    N
ATOM   2823  CA  VAL B  44     120.364  98.658 131.481  1.00 72.48      A    C
ATOM   2824  C   VAL B  44     121.775  98.369 131.974  1.00 76.95      A    C
ATOM   2825  O   VAL B  44     122.714  99.104 131.648  1.00 80.41      A    O
ATOM   2826  CB  VAL B  44     120.233  98.326 129.983  1.00 71.42      A    C
ATOM   2827  CG1 VAL B  44     120.599  96.877 129.727  1.00 76.29      A    C
ATOM   2828  CG2 VAL B  44     118.822  98.612 129.498  1.00 70.92      A    C
ATOM   2829  N   MET B  45     121.923  97.301 132.755  1.00 85.06      A    N
ATOM   2830  CA  MET B  45     123.207  96.906 133.325  1.00 86.10      A    C
ATOM   2831  C   MET B  45     123.771  95.757 132.496  1.00 87.17      A    C
ATOM   2832  O   MET B  45     123.231  94.647 132.516  1.00 87.53      A    O
ATOM   2833  CB  MET B  45     123.043  96.504 134.789  1.00 89.97      A    C
ATOM   2834  CG  MET B  45     123.985  97.216 135.745  1.00 90.52      A    C
ATOM   2835  SD  MET B  45     125.691  96.659 135.595  1.00 96.95      A    S
ATOM   2836  CE  MET B  45     125.532  94.949 136.103  1.00 85.81      A    C
ATOM   2837  N   VAL B  46     124.856  96.024 131.770  1.00 90.03      A    N
ATOM   2838  CA  VAL B  46     125.489  95.035 130.904  1.00 90.56      A    C
ATOM   2839  C   VAL B  46     126.964  94.946 131.267  1.00 91.26      A    C
ATOM   2840  O   VAL B  46     127.682  95.952 131.210  1.00 89.48      A    O
ATOM   2841  CB  VAL B  46     125.326  95.383 129.415  1.00 85.80      A    C
ATOM   2842  CG1 VAL B  46     126.157  94.442 128.560  1.00 84.79      A    C
ATOM   2843  CG2 VAL B  46     123.863  95.318 129.014  1.00 85.48      A    C
ATOM   2844  N   ASP B  47     127.415  93.741 131.627  1.00100.34      A    N
ATOM   2845  CA  ASP B  47     128.826  93.462 131.906  1.00 98.93      A    C
ATOM   2846  C   ASP B  47     129.387  94.403 132.971  1.00 99.87      A    C
ATOM   2847  O   ASP B  47     130.514  94.890 132.868  1.00 97.53      A    O
ATOM   2848  CB  ASP B  47     129.660  93.528 130.624  1.00100.66      A    C
ATOM   2849  CG  ASP B  47     131.016  92.863 130.772  1.00103.75      A    C
ATOM   2850  OD1 ASP B  47     131.059  91.622 130.913  1.00104.20      A    O
ATOM   2851  OD2 ASP B  47     132.038  93.580 130.747  1.00104.14      A    O
ATOM   2852  N   GLY B  48     128.590  94.666 134.004  1.00 99.78      A    N
ATOM   2853  CA  GLY B  48     129.028  95.543 135.071  1.00 98.63      A    C
ATOM   2854  C   GLY B  48     129.204  96.989 134.672  1.00 99.14      A    C
ATOM   2855  O   GLY B  48     129.857  97.745 135.394  1.00 99.05      A    O
ATOM   2856  N   LYS B  49     128.639  97.397 133.537  1.00 94.28      A    N
ATOM   2857  CA  LYS B  49     128.762  98.762 133.029  1.00 95.42      A    C
ATOM   2858  C   LYS B  49     127.365  99.295 132.749  1.00 95.77      A    C
ATOM   2859  O   LYS B  49     126.851  99.162 131.630  1.00 98.44      A    O
ATOM   2860  CB  LYS B  49     129.631  98.810 131.774  1.00 96.60      A    C
ATOM   2861  CG  LYS B  49     131.040  98.274 131.969  1.00 97.38      A    C
ATOM   2862  CD  LYS B  49     131.818  98.279 130.663  1.00 96.53      A    C
ATOM   2863  CE  LYS B  49     131.929  99.681 130.090  1.00 93.67      A    C
ATOM   2864  NZ  LYS B  49     132.701  99.700 128.818  1.00 95.25      A    N
ATOM   2865  N   PRO B  50     126.713  99.893 133.745  1.00 89.76      A    N
ATOM   2866  CA  PRO B  50     125.365 100.429 133.521  1.00 89.11      A    C
ATOM   2867  C   PRO B  50     125.371 101.521 132.463  1.00 87.51      A    C
ATOM   2868  O   PRO B  50     126.282 102.349 132.401  1.00 87.69      A    O
ATOM   2869  CB  PRO B  50     124.969 100.976 134.897  1.00 88.98      A    C
ATOM   2870  CG  PRO B  50     126.270 101.250 135.580  1.00 89.63      A    C
ATOM   2871  CD  PRO B  50     127.205 100.178 135.103  1.00 89.81      A    C
ATOM   2872  N   VAL B  51     124.337 101.512 131.621  1.00 73.12      A    N
ATOM   2873  CA  VAL B  51     124.151 102.506 130.572  1.00 70.48      A    C
ATOM   2874  C   VAL B  51     122.685 102.917 130.565  1.00 69.24      A    C
ATOM   2875  O   VAL B  51     121.832 102.274 131.177  1.00 70.73      A    O
ATOM   2876  CB  VAL B  51     124.562 101.984 129.178  1.00 68.86      A    C
ATOM   2877  CG1 VAL B  51     126.034 101.597 129.154  1.00 72.55      A    C
ATOM   2878  CG2 VAL B  51     123.689 100.809 128.776  1.00 67.99      A    C
ATOM   2879  N   ASN B  52     122.400 104.010 129.865  1.00 67.89      A    N
ATOM   2880  CA  ASN B  52     121.034 104.467 129.642  1.00 67.47      A    C
ATOM   2881  C   ASN B  52     120.712 104.232 128.173  1.00 64.12      A    C
ATOM   2882  O   ASN B  52     121.195 104.962 127.302  1.00 70.61      A    O
ATOM   2883  CB  ASN B  52     120.871 105.937 130.019  1.00 68.18      A    C
ATOM   2884  CG  ASN B  52     119.423 106.380 130.016  1.00 68.44      A    C
ATOM   2885  OD1 ASN B  52     118.717 106.235 131.013  1.00 71.41      A    O
ATOM   2886  ND2 ASN B  52     118.972 106.924 128.893  1.00 68.26      A    N
ATOM   2887  N   LEU B  53     119.904 103.214 127.900  1.00 51.99      A    N
ATOM   2888  CA  LEU B  53     119.572 102.839 126.535  1.00 46.48      A    C
ATOM   2889  C   LEU B  53     118.262 103.495 126.126  1.00 50.22      A    C
ATOM   2890  O   LEU B  53     117.276 103.448 126.870  1.00 62.44      A    O
ATOM   2891  CB  LEU B  53     119.466 101.319 126.403  1.00 56.40      A    C
ATOM   2892  CG  LEU B  53     119.178 100.770 125.005  1.00 51.05      A    C
ATOM   2893  CD1 LEU B  53     120.371 100.974 124.086  1.00 45.98      A    C
ATOM   2894  CD2 LEU B  53     118.794  99.303 125.075  1.00 49.64      A    C
ATOM   2895  N   GLY B  54     118.262 104.105 124.952  1.00 52.65      A    N
ATOM   2896  CA  GLY B  54     117.063 104.696 124.379  1.00 53.26      A    C
ATOM   2897  C   GLY B  54     116.734 104.013 123.067  1.00 53.27      A    C
ATOM   2898  O   GLY B  54     117.628 103.707 122.278  1.00 55.77      A    O
ATOM   2899  N   LEU B  55     115.448 103.774 122.850  1.00 44.72      A    N
ATOM   2900  CA  LEU B  55     114.952 103.013 121.714  1.00 43.24      A    C
ATOM   2901  C   LEU B  55     114.045 103.890 120.866  1.00 45.08      A    C
ATOM   2902  O   LEU B  55     113.114 104.521 121.388  1.00 46.63      A    O
ATOM   2903  CB  LEU B  55     114.204 101.762 122.181  1.00 46.69      A    C
ATOM   2904  CG  LEU B  55     115.030 100.798 123.034  1.00 43.46      A    C
ATOM   2905  CD1 LEU B  55     114.209  99.582 123.421  1.00 47.52      A    C
ATOM   2906  CD2 LEU B  55     116.296 100.386 122.301  1.00 39.04      A    C
ATOM   2907  N   TRP B  56     114.325 103.916 119.562  1.00 52.43      A    N
ATOM   2908  CA  TRP B  56     113.597 104.705 118.579  1.00 52.48      A    C
ATOM   2909  C   TRP B  56     112.939 103.774 117.572  1.00 52.68      A    C
ATOM   2910  O   TRP B  56     113.609 102.921 116.972  1.00 56.05      A    O
ATOM   2911  CB  TRP B  56     114.532 105.680 117.855  1.00 44.23      A    C
ATOM   2912  CG  TRP B  56     115.019 106.812 118.710  1.00 51.88      A    C
ATOM   2913  CD1 TRP B  56     115.743 106.719 119.861  1.00 59.46      A    C
ATOM   2914  CD2 TRP B  56     114.829 108.210 118.468  1.00 50.43      A    C
ATOM   2915  NE1 TRP B  56     116.008 107.971 120.357  1.00 51.27      A    N
ATOM   2916  CE2 TRP B  56     115.457 108.904 119.520  1.00 50.06      A    C
ATOM   2917  CE3 TRP B  56     114.186 108.942 117.467  1.00 51.59      A    C
ATOM   2918  CZ2 TRP B  56     115.464 110.293 119.596  1.00 51.05      A    C
ATOM   2919  CZ3 TRP B  56     114.194 110.320 117.546  1.00 46.23      A    C
ATOM   2920  CH2 TRP B  56     114.826 110.981 118.602  1.00 48.45      A    C
ATOM   2921  N   ASP B  57     111.633 103.951 117.387  1.00 56.28      A    N
ATOM   2922  CA  ASP B  57     110.827 103.155 116.473  1.00 57.57      A    C
ATOM   2923  C   ASP B  57     110.410 104.021 115.294  1.00 54.67      A    C
ATOM   2924  O   ASP B  57     109.866 105.114 115.485  1.00 62.55      A    O
ATOM   2925  CB  ASP B  57     109.592 102.596 117.183  1.00 59.01      A    C
ATOM   2926  CG  ASP B  57     108.743 101.719 116.284  1.00 62.58      A    C
ATOM   2927  OD1 ASP B  57     109.241 101.280 115.227  1.00 61.22      A    O
ATOM   2928  OD2 ASP B  57     107.572 101.471 116.636  1.00 59.57      A    O
ATOM   2929  N   THR B  58     110.658 103.529 114.083  1.00 46.84      A    N
ATOM   2930  CA  THR B  58     110.374 104.267 112.853  1.00 52.16      A    C
ATOM   2931  C   THR B  58     109.169 103.705 112.110  1.00 49.18      A    C
ATOM   2932  O   THR B  58     109.148 103.680 110.877  1.00 48.58      A    O
ATOM   2933  CB  THR B  58     111.603 104.273 111.951  1.00 47.39      A    C
ATOM   2934  OG1 THR B  58     111.955 102.925 111.619  1.00 65.37      A    O
ATOM   2935  CG2 THR B  58     112.773 104.934 112.658  1.00 41.85      A    C
ATOM   2936  N   ALA B  59     108.153 103.245 112.834  1.00 48.67      A    N
ATOM   2937  CA  ALA B  59     106.956 102.719 112.195  1.00 49.45      A    C
ATOM   2938  C   ALA B  59     106.169 103.838 111.523  1.00 56.29      A    C
ATOM   2939  O   ALA B  59     106.081 104.955 112.039  1.00 56.04      A    O
ATOM   2940  CB  ALA B  59     106.079 102.002 113.218  1.00 42.59      A    C
ATOM   2941  N   GLY B  60     105.595 103.530 110.362  1.00 48.49      A    N
ATOM   2942  CA  GLY B  60     104.804 104.487 109.621  1.00 24.90      A    C
ATOM   2943  C   GLY B  60     105.587 105.421 108.726  1.00 43.39      A    C
ATOM   2944  O   GLY B  60     104.974 106.249 108.042  1.00 61.62      A    O
ATOM   2945  N   GLN B  61     106.915 105.319 108.702  1.00 46.41      A    N
ATOM   2946  CA  GLN B  61     107.762 106.204 107.911  1.00 49.27      A    C
ATOM   2947  C   GLN B  61     108.429 105.470 106.752  1.00 43.32      A    C
ATOM   2948  O   GLN B  61     109.498 105.872 106.289  1.00 47.68      A    O
ATOM   2949  CB  GLN B  61     108.819 106.858 108.799  1.00 45.76      A    C
ATOM   2950  CG  GLN B  61     108.253 107.530 110.037  1.00 44.11      A    C
ATOM   2951  CD  GLN B  61     109.325 107.926 111.027  1.00 45.52      A    C
ATOM   2952  OE1 GLN B  61     110.503 108.003 110.685  1.00 47.20      A    O
ATOM   2953  NE2 GLN B  61     108.922 108.173 112.266  1.00 44.34      A    N
ATOM   2954  N   GLU B  62     107.816 104.383 106.282  1.00 45.45      A    N
ATOM   2955  CA  GLU B  62     108.420 103.601 105.210  1.00 52.50      A    C
ATOM   2956  C   GLU B  62     108.280 104.285 103.854  1.00 48.75      A    C
ATOM   2957  O   GLU B  62     109.226 104.289 103.060  1.00 57.40      A    O
ATOM   2958  CB  GLU B  62     107.805 102.202 105.167  1.00 63.12      A    C
ATOM   2959  CG  GLU B  62     108.093 101.349 106.396  1.00 60.13      A    C
ATOM   2960  CD  GLU B  62     107.112 101.591 107.526  1.00 56.14      A    C
ATOM   2961  OE1 GLU B  62     106.054 102.204 107.275  1.00 58.69      A    O
ATOM   2962  OE2 GLU B  62     107.398 101.167 108.664  1.00 53.56      A    O
ATOM   2963  N   ASP B  63     107.113 104.872 103.572  1.00 57.42      A    N
ATOM   2964  CA  ASP B  63     106.824 105.462 102.270  1.00 61.10      A    C
ATOM   2965  C   ASP B  63     107.125 106.956 102.209  1.00 64.90      A    C
ATOM   2966  O   ASP B  63     106.519 107.672 101.402  1.00 61.75      A    O
ATOM   2967  CB  ASP B  63     105.365 105.201 101.891  1.00 59.59      A    C
ATOM   2968  CG  ASP B  63     105.093 103.741 101.592  1.00 71.83      A    C
ATOM   2969  OD1 ASP B  63     106.054 102.944 101.593  1.00 71.97      A    O
ATOM   2970  OD2 ASP B  63     103.918 103.390 101.355  1.00 75.94      A    O
ATOM   2971  N   TYR B  64     108.049 107.448 103.036  1.00 60.21      A    N
ATOM   2972  CA  TYR B  64     108.397 108.872 103.078  1.00 44.36      A    C
ATOM   2973  C   TYR B  64     109.919 108.970 103.165  1.00 49.02      A    C
ATOM   2974  O   TYR B  64     110.490 108.931 104.256  1.00 53.11      A    O
ATOM   2975  CB  TYR B  64     107.713 109.565 104.247  1.00 45.92      A    C
ATOM   2976  CG  TYR B  64     106.250 109.214 104.375  1.00 52.68      A    C
ATOM   2977  CD1 TYR B  64     105.314 109.720 103.483  1.00 52.92      A    C
ATOM   2978  CD2 TYR B  64     105.805 108.373 105.383  1.00 46.45      A    C
ATOM   2979  CE1 TYR B  64     103.976 109.396 103.594  1.00 54.06      A    C
ATOM   2980  CE2 TYR B  64     104.470 108.046 105.502  1.00 46.39      A    C
ATOM   2981  CZ  TYR B  64     103.560 108.561 104.606  1.00 49.38      A    C
ATOM   2982  OH  TYR B  64     102.230 108.237 104.722  1.00 46.75      A    O
ATOM   2983  N   ASP B  65     110.568 109.109 102.008  1.00 42.98      A    N
ATOM   2984  CA  ASP B  65     112.022 109.057 101.936  1.00 42.57      A    C
ATOM   2985  C   ASP B  65     112.710 110.303 102.480  1.00 44.19      A    C
ATOM   2986  O   ASP B  65     113.938 110.295 102.613  1.00 52.15      A    O
ATOM   2987  CB  ASP B  65     112.469 108.818 100.491  1.00 41.91      A    C
ATOM   2988  CG  ASP B  65     111.857 109.802  99.521  1.00 53.97      A    C
ATOM   2989  OD1 ASP B  65     110.704 110.222  99.747  1.00 57.88      A    O
ATOM   2990  OD2 ASP B  65     112.529 110.154  98.528  1.00 58.47      A    O
ATOM   2991  N   ARG B  66     111.971 111.368 102.789  1.00 44.45      A    N
ATOM   2992  CA  ARG B  66     112.560 112.558 103.390  1.00 45.02      A    C
ATOM   2993  C   ARG B  66     112.184 112.759 104.849  1.00 49.56      A    C
ATOM   2994  O   ARG B  66     113.001 113.273 105.614  1.00 55.73      A    O
ATOM   2995  CB  ARG B  66     112.170 113.812 102.599  1.00 46.38      A    C
ATOM   2996  CG  ARG B  66     113.006 114.032 101.348  1.00 48.85      A    C
ATOM   2997  CD  ARG B  66     114.485 114.091 101.685  1.00 43.23      A    C
ATOM   2998  NE  ARG B  66     115.316 114.300 100.506  1.00 44.92      A    N
ATOM   2999  CZ  ARG B  66     115.703 115.488 100.064  1.00 53.07      A    C
ATOM   3000  NH1 ARG B  66     115.337 116.605 100.671  1.00 53.40      A    N
ATOM   3001  NH2 ARG B  66     116.480 115.559  98.987  1.00 53.09      A    N
ATOM   3002  N   LEU B  67     110.972 112.373 105.252  1.00 44.46      A    N
ATOM   3003  CA  LEU B  67     110.626 112.401 106.669  1.00 38.32      A    C
ATOM   3004  C   LEU B  67     111.384 111.335 107.448  1.00 49.01      A    C
ATOM   3005  O   LEU B  67     111.715 111.541 108.620  1.00 64.31      A    O
ATOM   3006  CB  LEU B  67     109.122 112.211 106.848  1.00 34.39      A    C
ATOM   3007  CG  LEU B  67     108.206 113.227 106.170  1.00 43.06      A    C
ATOM   3008  CD1 LEU B  67     106.758 112.927 106.502  1.00 47.01      A    C
ATOM   3009  CD2 LEU B  67     108.566 114.638 106.590  1.00 46.69      A    C
ATOM   3010  N   ARG B  68     111.660 110.198 106.814  1.00 47.08      A    N
ATOM   3011  CA  ARG B  68     112.309 109.083 107.502  1.00 36.30      A    C
ATOM   3012  C   ARG B  68     113.705 109.409 108.021  1.00 37.17      A    C
ATOM   3013  O   ARG B  68     113.977 109.122 109.199  1.00 42.37      A    O
ATOM   3014  CB  ARG B  68     112.326 107.870 106.567  1.00 39.69      A    C
ATOM   3015  CG  ARG B  68     113.274 106.763 106.960  1.00 41.44      A    C
ATOM   3016  CD  ARG B  68     113.642 105.955 105.733  1.00 41.06      A    C
ATOM   3017  NE  ARG B  68     112.472 105.684 104.907  1.00 42.53      A    N
ATOM   3018  CZ  ARG B  68     112.520 105.383 103.617  1.00 48.95      A    C
ATOM   3019  NH1 ARG B  68     113.667 105.326 102.962  1.00 46.66      A    N
ATOM   3020  NH2 ARG B  68     111.386 105.141 102.966  1.00 50.70      A    N
ATOM   3021  N   PRO B  69     114.630 109.996 107.233  1.00 46.33      A    N
ATOM   3022  CA  PRO B  69     116.005 110.149 107.731  1.00 46.42      A    C
ATOM   3023  C   PRO B  69     116.172 111.250 108.766  1.00 50.88      A    C
ATOM   3024  O   PRO B  69     117.302 111.589 109.130  1.00 57.17      A    O
ATOM   3025  CB  PRO B  69     116.807 110.469 106.460  1.00 48.09      A    C
ATOM   3026  CG  PRO B  69     115.912 110.128 105.323  1.00 47.28      A    C
ATOM   3027  CD  PRO B  69     114.537 110.391 105.819  1.00 50.23      A    C
ATOM   3028  N   LEU B  70     115.066 111.821 109.247  1.00 46.16      A    N
ATOM   3029  CA  LEU B  70     115.161 112.853 110.271  1.00 44.24      A    C
ATOM   3030  C   LEU B  70     115.631 112.299 111.610  1.00 46.57      A    C
ATOM   3031  O   LEU B  70     116.150 113.060 112.432  1.00 58.16      A    O
ATOM   3032  CB  LEU B  70     113.813 113.558 110.436  1.00 54.28      A    C
ATOM   3033  CG  LEU B  70     113.342 114.409 109.253  1.00 41.41      A    C
ATOM   3034  CD1 LEU B  70     111.967 114.996 109.519  1.00 26.43      A    C
ATOM   3035  CD2 LEU B  70     114.342 115.509 108.950  1.00 43.20      A    C
ATOM   3036  N   SER B  71     115.473 110.997 111.841  1.00 49.89      A    N
ATOM   3037  CA  SER B  71     115.876 110.359 113.088  1.00 53.56      A    C
ATOM   3038  C   SER B  71     117.287 109.789 113.042  1.00 47.11      A    C
ATOM   3039  O   SER B  71     117.765 109.273 114.057  1.00 43.48      A    O
ATOM   3040  CB  SER B  71     114.891 109.241 113.447  1.00 44.91      A    C
ATOM   3041  OG  SER B  71     113.554 109.705 113.409  1.00 57.12      A    O
ATOM   3042  N   TYR B  72     117.961 109.865 111.900  1.00 53.16      A    N
ATOM   3043  CA  TYR B  72     119.269 109.241 111.726  1.00 58.31      A    C
ATOM   3044  C   TYR B  72     120.418 110.000 112.392  1.00 64.05      A    C
ATOM   3045  O   TYR B  72     121.303 109.354 112.967  1.00 66.00      A    O
ATOM   3046  CB  TYR B  72     119.577 109.050 110.237  1.00 44.40      A    C
ATOM   3047  CG  TYR B  72     118.686 108.042 109.544  1.00 49.46      A    C
ATOM   3048  CD1 TYR B  72     117.766 107.286 110.260  1.00 49.56      A    C
ATOM   3049  CD2 TYR B  72     118.770 107.842 108.175  1.00 47.24      A    C
ATOM   3050  CE1 TYR B  72     116.950 106.370 109.632  1.00 44.38      A    C
ATOM   3051  CE2 TYR B  72     117.960 106.925 107.538  1.00 49.64      A    C
ATOM   3052  CZ  TYR B  72     117.052 106.193 108.271  1.00 51.54      A    C
ATOM   3053  OH  TYR B  72     116.243 105.279 107.639  1.00 53.71      A    O
ATOM   3054  N   PRO B  73     120.477 111.337 112.331  1.00 63.33      A    N
ATOM   3055  CA  PRO B  73     121.610 112.036 112.956  1.00 57.79      A    C
ATOM   3056  C   PRO B  73     121.707 111.750 114.447  1.00 57.26      A    C
ATOM   3057  O   PRO B  73     120.701 111.704 115.159  1.00 55.24      A    O
ATOM   3058  CB  PRO B  73     121.310 113.516 112.684  1.00 55.43      A    C
ATOM   3059  CG  PRO B  73     119.864 113.565 112.347  1.00 55.83      A    C
ATOM   3060  CD  PRO B  73     119.603 112.291 111.626  1.00 57.42      A    C
ATOM   3061  N   GLN B  74     122.944 111.561 114.910  1.00 64.98      A    N
ATOM   3062  CA  GLN B  74     123.250 111.249 116.306  1.00 67.37      A    C
ATOM   3063  C   GLN B  74     122.521 109.983 116.764  1.00 68.07      A    C
ATOM   3064  O   GLN B  74     121.704 109.998 117.685  1.00 70.06      A    O
ATOM   3065  CB  GLN B  74     122.928 112.436 117.220  1.00 62.41      A    C
ATOM   3066  CG  GLN B  74     123.928 113.574 117.131  1.00 65.41      A    C
ATOM   3067  CD  GLN B  74     123.690 114.636 118.182  1.00 73.32      A    C
ATOM   3068  OE1 GLN B  74     122.606 114.722 118.759  1.00 72.80      A    O
ATOM   3069  NE2 GLN B  74     124.707 115.449 118.444  1.00 74.06      A    N
ATOM   3070  N   THR B  75     122.839 108.878 116.095  1.00 66.02      A    N
ATOM   3071  CA  THR B  75     122.338 107.558 116.452  1.00 63.41      A    C
ATOM   3072  C   THR B  75     123.521 106.672 116.809  1.00 60.60      A    C
ATOM   3073  O   THR B  75     124.481 106.575 116.037  1.00 66.81      A    O
ATOM   3074  CB  THR B  75     121.537 106.934 115.307  1.00 61.46      A    C
ATOM   3075  OG1 THR B  75     120.283 107.615 115.168  1.00 54.07      A    O
ATOM   3076  CG2 THR B  75     121.284 105.463 115.573  1.00 58.07      A    C
ATOM   3077  N   ASP B  76     123.461 106.042 117.982  1.00 61.85      A    N
ATOM   3078  CA  ASP B  76     124.585 105.225 118.426  1.00 64.99      A    C
ATOM   3079  C   ASP B  76     124.629 103.877 117.713  1.00 73.27      A    C
ATOM   3080  O   ASP B  76     125.716 103.387 117.390  1.00 80.98      A    O
ATOM   3081  CB  ASP B  76     124.535 105.032 119.942  1.00 69.19      A    C
ATOM   3082  CG  ASP B  76     124.746 106.330 120.702  1.00 73.77      A    C
ATOM   3083  OD1 ASP B  76     123.786 107.119 120.814  1.00 73.57      A    O
ATOM   3084  OD2 ASP B  76     125.874 106.562 121.184  1.00 76.81      A    O
ATOM   3085  N   VAL B  77     123.473 103.259 117.457  1.00 66.06      A    N
ATOM   3086  CA  VAL B  77     123.446 101.950 116.811  1.00 60.73      A    C
ATOM   3087  C   VAL B  77     122.127 101.773 116.067  1.00 60.26      A    C
ATOM   3088  O   VAL B  77     121.080 102.293 116.474  1.00 57.23      A    O
ATOM   3089  CB  VAL B  77     123.686 100.813 117.835  1.00 54.51      A    C
ATOM   3090  CG1 VAL B  77     122.519 100.691 118.793  1.00 62.21      A    C
ATOM   3091  CG2 VAL B  77     123.963  99.490 117.129  1.00 49.10      A    C
ATOM   3092  N   PHE B  78     122.193 101.041 114.955  1.00 67.71      A    N
ATOM   3093  CA  PHE B  78     121.038 100.730 114.128  1.00 61.71      A    C
ATOM   3094  C   PHE B  78     120.702  99.248 114.223  1.00 63.87      A    C
ATOM   3095  O   PHE B  78     121.590  98.395 114.318  1.00 62.46      A    O
ATOM   3096  CB  PHE B  78     121.288 101.090 112.658  1.00 43.53      A    C
ATOM   3097  CG  PHE B  78     121.136 102.551 112.351  1.00 51.66      A    C
ATOM   3098  CD1 PHE B  78     119.881 103.121 112.237  1.00 58.53      A    C
ATOM   3099  CD2 PHE B  78     122.247 103.349 112.155  1.00 53.28      A    C
ATOM   3100  CE1 PHE B  78     119.739 104.464 111.946  1.00 55.02      A    C
ATOM   3101  CE2 PHE B  78     122.112 104.691 111.864  1.00 46.14      A    C
ATOM   3102  CZ  PHE B  78     120.857 105.248 111.759  1.00 44.72      A    C
ATOM   3103  N   LEU B  79     119.406  98.951 114.199  1.00 58.59      A    N
ATOM   3104  CA  LEU B  79     118.907  97.586 114.076  1.00 49.91      A    C
ATOM   3105  C   LEU B  79     118.180  97.477 112.743  1.00 49.92      A    C
ATOM   3106  O   LEU B  79     117.056  97.972 112.605  1.00 49.56      A    O
ATOM   3107  CB  LEU B  79     117.975  97.220 115.230  1.00 47.07      A    C
ATOM   3108  CG  LEU B  79     118.543  97.217 116.647  1.00 48.69      A    C
ATOM   3109  CD1 LEU B  79     117.519  96.665 117.623  1.00 48.55      A    C
ATOM   3110  CD2 LEU B  79     119.830  96.426 116.721  1.00 59.01      A    C
ATOM   3111  N   ILE B  80     118.815  96.840 111.765  1.00 32.67      A    N
ATOM   3112  CA  ILE B  80     118.181  96.588 110.477  1.00 26.65      A    C
ATOM   3113  C   ILE B  80     117.412  95.281 110.610  1.00 30.96      A    C
ATOM   3114  O   ILE B  80     118.008  94.204 110.699  1.00 37.50      A    O
ATOM   3115  CB  ILE B  80     119.202  96.528 109.335  1.00 46.27      A    C
ATOM   3116  CG1 ILE B  80     119.813  97.909 109.094  1.00 44.44      A    C
ATOM   3117  CG2 ILE B  80     118.544  96.025 108.064  1.00 46.52      A    C
ATOM   3118  CD1 ILE B  80     120.695  97.981 107.869  1.00 44.96      A    C
ATOM   3119  N   CYS B  81     116.088  95.375 110.639  1.00 39.64      A    N
ATOM   3120  CA  CYS B  81     115.225  94.241 110.931  1.00 43.92      A    C
ATOM   3121  C   CYS B  81     114.497  93.802 109.669  1.00 53.83      A    C
ATOM   3122  O   CYS B  81     113.904  94.628 108.968  1.00 47.86      A    O
ATOM   3123  CB  CYS B  81     114.218  94.592 112.028  1.00 35.67      A    C
ATOM   3124  SG  CYS B  81     114.955  95.040 113.609  1.00 50.02      A    S
ATOM   3125  N   PHE B  82     114.547  92.503 109.386  1.00 60.87      A    N
ATOM   3126  CA  PHE B  82     113.783  91.899 108.304  1.00 53.81      A    C
ATOM   3127  C   PHE B  82     112.970  90.744 108.873  1.00 54.95      A    C
ATOM   3128  O   PHE B  82     113.036  90.438 110.066  1.00 50.15      A    O
ATOM   3129  CB  PHE B  82     114.692  91.434 107.157  1.00 38.57      A    C
ATOM   3130  CG  PHE B  82     115.577  90.275 107.508  1.00 48.13      A    C
ATOM   3131  CD1 PHE B  82     116.811  90.483 108.096  1.00 57.07      A    C
ATOM   3132  CD2 PHE B  82     115.184  88.977 107.234  1.00 50.27      A    C
ATOM   3133  CE1 PHE B  82     117.630  89.420 108.416  1.00 48.71      A    C
ATOM   3134  CE2 PHE B  82     115.999  87.912 107.554  1.00 51.03      A    C
ATOM   3135  CZ  PHE B  82     117.224  88.135 108.144  1.00 49.80      A    C
ATOM   3136  N   SER B  83     112.190  90.102 108.011  1.00 63.11      A    N
ATOM   3137  CA  SER B  83     111.350  88.979 108.394  1.00 52.31      A    C
ATOM   3138  C   SER B  83     111.859  87.711 107.725  1.00 57.59      A    C
ATOM   3139  O   SER B  83     112.299  87.741 106.571  1.00 61.76      A    O
ATOM   3140  CB  SER B  83     109.890  89.230 108.010  1.00 51.19      A    C
ATOM   3141  OG  SER B  83     109.059  88.173 108.452  1.00 51.60      A    O
ATOM   3142  N   LEU B  84     111.805  86.599 108.455  1.00 43.81      A    N
ATOM   3143  CA  LEU B  84     112.261  85.318 107.935  1.00 48.99      A    C
ATOM   3144  C   LEU B  84     111.209  84.607 107.096  1.00 51.19      A    C
ATOM   3145  O   LEU B  84     111.523  83.587 106.474  1.00 57.26      A    O
ATOM   3146  CB  LEU B  84     112.699  84.404 109.085  1.00 47.95      A    C
ATOM   3147  CG  LEU B  84     113.935  84.838 109.875  1.00 48.27      A    C
ATOM   3148  CD1 LEU B  84     114.080  84.013 111.138  1.00 52.68      A    C
ATOM   3149  CD2 LEU B  84     115.188  84.724 109.029  1.00 40.43      A    C
ATOM   3150  N   VAL B  85     109.978  85.114 107.061  1.00 57.26      A    N
ATOM   3151  CA  VAL B  85     108.912  84.506 106.272  1.00 55.48      A    C
ATOM   3152  C   VAL B  85     108.514  85.453 105.148  1.00 53.28      A    C
ATOM   3153  O   VAL B  85     107.376  85.423 104.665  1.00 52.22      A    O
ATOM   3154  CB  VAL B  85     107.700  84.148 107.153  1.00 56.70      A    C
ATOM   3155  CG1 VAL B  85     108.083  83.089 108.168  1.00 50.30      A    C
ATOM   3156  CG2 VAL B  85     107.165  85.384 107.854  1.00 62.62      A    C
ATOM   3157  N   SER B  86     109.451  86.299 104.722  1.00 56.25      A    N
ATOM   3158  CA  SER B  86     109.211  87.259 103.653  1.00 54.16      A    C
ATOM   3159  C   SER B  86     110.530  87.652 103.000  1.00 52.09      A    C
ATOM   3160  O   SER B  86     111.220  88.554 103.490  1.00 57.58      A    O
ATOM   3161  CB  SER B  86     108.490  88.496 104.193  1.00 53.65      A    C
ATOM   3162  OG  SER B  86     108.220  89.426 103.159  1.00 59.60      A    O
ATOM   3163  N   PRO B  87     110.922  86.992 101.907  1.00 47.12      A    N
ATOM   3164  CA  PRO B  87     112.182  87.358 101.237  1.00 53.53      A    C
ATOM   3165  C   PRO B  87     112.187  88.760 100.650  1.00 55.18      A    C
ATOM   3166  O   PRO B  87     113.269  89.292 100.369  1.00 57.07      A    O
ATOM   3167  CB  PRO B  87     112.320  86.292 100.141  1.00 53.28      A    C
ATOM   3168  CG  PRO B  87     111.465  85.154 100.603  1.00 52.63      A    C
ATOM   3169  CD  PRO B  87     110.316  85.785 101.323  1.00 50.25      A    C
ATOM   3170  N   ALA B  88     111.017  89.371 100.442  1.00 55.20      A    N
ATOM   3171  CA  ALA B  88     110.976  90.728  99.909  1.00 52.05      A    C
ATOM   3172  C   ALA B  88     111.672  91.709 100.843  1.00 51.79      A    C
ATOM   3173  O   ALA B  88     112.433  92.574 100.394  1.00 63.83      A    O
ATOM   3174  CB  ALA B  88     109.528  91.152  99.665  1.00 48.25      A    C
ATOM   3175  N   SER B  89     111.426  91.589 102.149  1.00 48.19      A    N
ATOM   3176  CA  SER B  89     112.146  92.411 103.115  1.00 51.51      A    C
ATOM   3177  C   SER B  89     113.635  92.097 103.093  1.00 53.46      A    C
ATOM   3178  O   SER B  89     114.470  92.996 103.248  1.00 67.19      A    O
ATOM   3179  CB  SER B  89     111.573  92.199 104.515  1.00 54.86      A    C
ATOM   3180  OG  SER B  89     111.714  90.850 104.920  1.00 48.63      A    O
ATOM   3181  N   PHE B  90     113.985  90.824 102.899  1.00 35.93      A    N
ATOM   3182  CA  PHE B  90     115.390  90.442 102.832  1.00 44.76      A    C
ATOM   3183  C   PHE B  90     116.096  91.131 101.673  1.00 58.16      A    C
ATOM   3184  O   PHE B  90     117.254  91.542 101.807  1.00 59.43      A    O
ATOM   3185  CB  PHE B  90     115.507  88.924 102.710  1.00 43.23      A    C
ATOM   3186  CG  PHE B  90     116.849  88.382 103.101  1.00 45.66      A    C
ATOM   3187  CD1 PHE B  90     117.294  88.479 104.407  1.00 45.84      A    C
ATOM   3188  CD2 PHE B  90     117.656  87.755 102.170  1.00 48.35      A    C
ATOM   3189  CE1 PHE B  90     118.524  87.974 104.774  1.00 43.30      A    C
ATOM   3190  CE2 PHE B  90     118.886  87.248 102.533  1.00 52.67      A    C
ATOM   3191  CZ  PHE B  90     119.319  87.357 103.837  1.00 52.75      A    C
ATOM   3192  N   GLU B  91     115.420  91.269 100.534  1.00 64.80      A    N
ATOM   3193  CA  GLU B  91     115.989  92.003  99.411  1.00 55.36      A    C
ATOM   3194  C   GLU B  91     115.988  93.510  99.634  1.00 62.53      A    C
ATOM   3195  O   GLU B  91     116.952  94.186  99.252  1.00 70.31      A    O
ATOM   3196  CB  GLU B  91     115.230  91.671  98.123  1.00 60.52      A    C
ATOM   3197  CG  GLU B  91     115.837  92.284  96.870  1.00 68.40      A    C
ATOM   3198  CD  GLU B  91     117.253  91.804  96.608  1.00 67.70      A    C
ATOM   3199  OE1 GLU B  91     117.571  90.651  96.968  1.00 66.55      A    O
ATOM   3200  OE2 GLU B  91     118.049  92.582  96.043  1.00 65.43      A    O
ATOM   3201  N   ASN B  92     114.935  94.054 100.251  1.00 63.41      A    N
ATOM   3202  CA  ASN B  92     114.917  95.480 100.559  1.00 54.11      A    C
ATOM   3203  C   ASN B  92     115.987  95.865 101.570  1.00 49.98      A    C
ATOM   3204  O   ASN B  92     116.352  97.042 101.648  1.00 54.19      A    O
ATOM   3205  CB  ASN B  92     113.544  95.902 101.082  1.00 46.14      A    C
ATOM   3206  CG  ASN B  92     112.556  96.165  99.970  1.00 55.32      A    C
ATOM   3207  OD1 ASN B  92     112.933  96.292  98.807  1.00 58.78      A    O
ATOM   3208  ND2 ASN B  92     111.281  96.263 100.323  1.00 61.19      A    N
ATOM   3209  N   VAL B  93     116.486  94.905 102.351  1.00 36.65      A    N
ATOM   3210  CA  VAL B  93     117.570  95.197 103.286  1.00 36.29      A    C
ATOM   3211  C   VAL B  93     118.797  95.699 102.536  1.00 47.80      A    C
ATOM   3212  O   VAL B  93     119.408  96.707 102.912  1.00 58.77      A    O
ATOM   3213  CB  VAL B  93     117.898  93.959 104.138  1.00 46.15      A    C
ATOM   3214  CG1 VAL B  93     119.279  94.092 104.757  1.00 52.59      A    C
ATOM   3215  CG2 VAL B  93     116.855  93.773 105.224  1.00 56.43      A    C
ATOM   3216  N   ARG B  94     119.176  95.010 101.461  1.00 61.05      A    N
ATOM   3217  CA  ARG B  94     120.295  95.453 100.640  1.00 56.44      A    C
ATOM   3218  C   ARG B  94     119.883  96.437  99.555  1.00 58.41      A    C
ATOM   3219  O   ARG B  94     120.757  97.039  98.924  1.00 61.66      A    O
ATOM   3220  CB  ARG B  94     120.991  94.259  99.982  1.00 56.26      A    C
ATOM   3221  CG  ARG B  94     120.232  93.685  98.798  1.00 61.44      A    C
ATOM   3222  CD  ARG B  94     121.176  93.086  97.769  1.00 57.14      A    C
ATOM   3223  NE  ARG B  94     122.005  92.027  98.330  1.00 62.67      A    N
ATOM   3224  CZ  ARG B  94     121.672  90.744  98.343  1.00 62.04      A    C
ATOM   3225  NH1 ARG B  94     120.527  90.321  97.835  1.00 59.88      A    N
ATOM   3226  NH2 ARG B  94     122.509  89.862  98.884  1.00 57.10      A    N
ATOM   3227  N   ALA B  95     118.584  96.613  99.319  1.00 56.46      A    N
ATOM   3228  CA  ALA B  95     118.134  97.517  98.271  1.00 51.26      A    C
ATOM   3229  C   ALA B  95     117.786  98.903  98.804  1.00 58.59      A    C
ATOM   3230  O   ALA B  95     118.070  99.909  98.147  1.00 55.67      A    O
ATOM   3231  CB  ALA B  95     116.928  96.916  97.544  1.00 47.90      A    C
ATOM   3232  N   LYS B  96     117.171  98.980  99.984  1.00 61.10      A    N
ATOM   3233  CA  LYS B  96     116.640 100.239 100.489  1.00 56.31      A    C
ATOM   3234  C   LYS B  96     117.291 100.687 101.792  1.00 51.09      A    C
ATOM   3235  O   LYS B  96     117.764 101.822 101.885  1.00 71.84      A    O
ATOM   3236  CB  LYS B  96     115.120 100.121 100.663  1.00 53.93      A    C
ATOM   3237  CG  LYS B  96     114.415 101.442 100.891  1.00 55.11      A    C
ATOM   3238  CD  LYS B  96     112.912 101.280 100.758  1.00 60.30      A    C
ATOM   3239  CE  LYS B  96     112.205 102.622 100.799  1.00 64.85      A    C
ATOM   3240  NZ  LYS B  96     110.747 102.491 100.534  1.00 64.27      A    N
ATOM   3241  N   TRP B  97     117.333  99.828 102.811  1.00 41.53      A    N
ATOM   3242  CA  TRP B  97     117.664 100.304 104.151  1.00 57.52      A    C
ATOM   3243  C   TRP B  97     119.164 100.492 104.342  1.00 54.52      A    C
ATOM   3244  O   TRP B  97     119.600 101.525 104.863  1.00 68.03      A    O
ATOM   3245  CB  TRP B  97     117.098  99.345 105.199  1.00 53.32      A    C
ATOM   3246  CG  TRP B  97     115.632  99.130 105.036  1.00 52.66      A    C
ATOM   3247  CD1 TRP B  97     115.004  97.956 104.759  1.00 52.72      A    C
ATOM   3248  CD2 TRP B  97     114.606 100.128 105.104  1.00 59.24      A    C
ATOM   3249  NE1 TRP B  97     113.649  98.155 104.666  1.00 56.52      A    N
ATOM   3250  CE2 TRP B  97     113.380  99.481 104.871  1.00 61.25      A    C
ATOM   3251  CE3 TRP B  97     114.606 101.505 105.346  1.00 55.42      A    C
ATOM   3252  CZ2 TRP B  97     112.166 100.162 104.873  1.00 63.01      A    C
ATOM   3253  CZ3 TRP B  97     113.401 102.178 105.348  1.00 52.23      A    C
ATOM   3254  CH2 TRP B  97     112.198 101.508 105.113  1.00 55.09      A    C
ATOM   3255  N   TYR B  98     119.966  99.505 103.950  1.00 57.51      A    N
ATOM   3256  CA  TYR B  98     121.411  99.624 104.135  1.00 63.01      A    C
ATOM   3257  C   TYR B  98     122.008 100.815 103.397  1.00 61.87      A    C
ATOM   3258  O   TYR B  98     122.812 101.544 104.006  1.00 64.81      A    O
ATOM   3259  CB  TYR B  98     122.104  98.319 103.730  1.00 62.89      A    C
ATOM   3260  CG  TYR B  98     123.605  98.455 103.621  1.00 64.55      A    C
ATOM   3261  CD1 TYR B  98     124.398  98.540 104.757  1.00 57.43      A    C
ATOM   3262  CD2 TYR B  98     124.229  98.504 102.382  1.00 68.05      A    C
ATOM   3263  CE1 TYR B  98     125.770  98.667 104.662  1.00 62.89      A    C
ATOM   3264  CE2 TYR B  98     125.601  98.632 102.277  1.00 68.81      A    C
ATOM   3265  CZ  TYR B  98     126.367  98.713 103.419  1.00 71.34      A    C
ATOM   3266  OH  TYR B  98     127.734  98.839 103.318  1.00 70.58      A    O
ATOM   3267  N   PRO B  99     121.700 101.066 102.116  1.00 60.09      A    N
ATOM   3268  CA  PRO B  99     122.281 102.255 101.468  1.00 62.49      A    C
ATOM   3269  C   PRO B  99     121.925 103.552 102.167  1.00 61.87      A    C
ATOM   3270  O   PRO B  99     122.801 104.399 102.371  1.00 68.35      A    O
ATOM   3271  CB  PRO B  99     121.701 102.195 100.048  1.00 61.73      A    C
ATOM   3272  CG  PRO B  99     121.381 100.766  99.832  1.00 65.51      A    C
ATOM   3273  CD  PRO B  99     120.908 100.270 101.160  1.00 61.80      A    C
ATOM   3274  N   GLU B 100     120.665 103.718 102.572  1.00 55.05      A    N
ATOM   3275  CA  GLU B 100     120.248 104.953 103.228  1.00 53.07      A    C
ATOM   3276  C   GLU B 100     120.937 105.121 104.577  1.00 58.59      A    C
ATOM   3277  O   GLU B 100     121.445 106.205 104.900  1.00 67.52      A    O
ATOM   3278  CB  GLU B 100     118.729 104.962 103.390  1.00 51.45      A    C
ATOM   3279  CG  GLU B 100     118.140 106.321 103.699  1.00 63.09      A    C
ATOM   3280  CD  GLU B 100     116.627 106.319 103.643  1.00 68.07      A    C
ATOM   3281  OE1 GLU B 100     116.033 105.222 103.679  1.00 67.44      A    O
ATOM   3282  OE2 GLU B 100     116.031 107.412 103.554  1.00 62.66      A    O
ATOM   3283  N   VAL B 101     120.971 104.052 105.375  1.00 60.13      A    N
ATOM   3284  CA  VAL B 101     121.574 104.127 106.703  1.00 53.36      A    C
ATOM   3285  C   VAL B 101     123.065 104.417 106.601  1.00 45.19      A    C
ATOM   3286  O   VAL B 101     123.600 105.249 107.343  1.00 54.61      A    O
ATOM   3287  CB  VAL B 101     121.295 102.832 107.489  1.00 43.12      A    C
ATOM   3288  CG1 VAL B 101     122.223 102.724 108.677  1.00 54.84      A    C
ATOM   3289  CG2 VAL B 101     119.848 102.796 107.946  1.00 36.34      A    C
ATOM   3290  N   ARG B 102     123.761 103.750 105.678  1.00 50.75      A    N
ATOM   3291  CA  ARG B 102     125.191 103.993 105.537  1.00 60.30      A    C
ATOM   3292  C   ARG B 102     125.488 105.342 104.893  1.00 59.69      A    C
ATOM   3293  O   ARG B 102     126.563 105.902 105.127  1.00 58.13      A    O
ATOM   3294  CB  ARG B 102     125.838 102.862 104.735  1.00 61.99      A    C
ATOM   3295  CG  ARG B 102     127.360 102.859 104.764  1.00 61.07      A    C
ATOM   3296  CD  ARG B 102     127.897 103.123 106.167  1.00 65.35      A    C
ATOM   3297  NE  ARG B 102     127.405 102.166 107.153  1.00 66.77      A    N
ATOM   3298  CZ  ARG B 102     128.096 101.125 107.597  1.00 67.66      A    C
ATOM   3299  NH1 ARG B 102     129.320 100.872 107.165  1.00 66.44      A    N
ATOM   3300  NH2 ARG B 102     127.544 100.320 108.500  1.00 65.24      A    N
ATOM   3301  N   HIS B 103     124.563 105.879 104.096  1.00 58.20      A    N
ATOM   3302  CA  HIS B 103     124.754 107.213 103.540  1.00 56.85      A    C
ATOM   3303  C   HIS B 103     124.620 108.281 104.617  1.00 66.27      A    C
ATOM   3304  O   HIS B 103     125.464 109.178 104.724  1.00 72.15      A    O
ATOM   3305  CB  HIS B 103     123.752 107.452 102.411  1.00 53.23      A    C
ATOM   3306  CG  HIS B 103     123.669 108.879 101.967  1.00 61.29      A    C
ATOM   3307  ND1 HIS B 103     122.520 109.629 102.088  1.00 60.21      A    N
ATOM   3308  CD2 HIS B 103     124.592 109.693 101.401  1.00 64.87      A    C
ATOM   3309  CE1 HIS B 103     122.738 110.844 101.616  1.00 62.82      A    C
ATOM   3310  NE2 HIS B 103     123.987 110.908 101.194  1.00 62.88      A    N
ATOM   3311  N   HIS B 104     123.566 108.199 105.433  1.00 54.07      A    N
ATOM   3312  CA  HIS B 104     123.354 109.229 106.445  1.00 41.06      A    C
ATOM   3313  C   HIS B 104     124.286 109.063 107.641  1.00 49.85      A    C
ATOM   3314  O   HIS B 104     124.722 110.058 108.230  1.00 58.03      A    O
ATOM   3315  CB  HIS B 104     121.894 109.229 106.895  1.00 47.97      A    C
ATOM   3316  CG  HIS B 104     120.965 109.884 105.921  1.00 58.14      A    C
ATOM   3317  ND1 HIS B 104     120.719 109.371 104.666  1.00 58.94      A    N
ATOM   3318  CD2 HIS B 104     120.224 111.013 106.017  1.00 52.46      A    C
ATOM   3319  CE1 HIS B 104     119.863 110.153 104.033  1.00 51.74      A    C
ATOM   3320  NE2 HIS B 104     119.548 111.157 104.830  1.00 47.11      A    N
ATOM   3321  N   CYS B 105     124.609 107.824 108.014  1.00 64.23      A    N
ATOM   3322  CA  CYS B 105     125.448 107.532 109.178  1.00 59.87      A    C
ATOM   3323  C   CYS B 105     126.607 106.646 108.741  1.00 66.18      A    C
ATOM   3324  O   CYS B 105     126.542 105.414 108.854  1.00 77.98      A    O
ATOM   3325  CB  CYS B 105     124.636 106.870 110.292  1.00 63.68      A    C
ATOM   3326  SG  CYS B 105     123.283 107.880 110.930  1.00 77.31      A    S
ATOM   3327  N   PRO B 106     127.690 107.243 108.236  1.00 63.35      A    N
ATOM   3328  CA  PRO B 106     128.785 106.435 107.675  1.00 67.91      A    C
ATOM   3329  C   PRO B 106     129.516 105.566 108.687  1.00 70.94      A    C
ATOM   3330  O   PRO B 106     130.220 104.636 108.273  1.00 71.64      A    O
ATOM   3331  CB  PRO B 106     129.728 107.489 107.075  1.00 67.96      A    C
ATOM   3332  CG  PRO B 106     128.887 108.716 106.912  1.00 70.32      A    C
ATOM   3333  CD  PRO B 106     127.914 108.684 108.047  1.00 64.22      A    C
ATOM   3334  N   ASN B 107     129.386 105.828 109.990  1.00 74.22      A    N
ATOM   3335  CA  ASN B 107     130.171 105.111 110.985  1.00 71.81      A    C
ATOM   3336  C   ASN B 107     129.348 104.448 112.081  1.00 72.14      A    C
ATOM   3337  O   ASN B 107     129.933 103.823 112.973  1.00 77.93      A    O
ATOM   3338  CB  ASN B 107     131.194 106.055 111.635  1.00 74.45      A    C
ATOM   3339  CG  ASN B 107     132.155 106.650 110.630  1.00 75.75      A    C
ATOM   3340  OD1 ASN B 107     132.505 106.013 109.637  1.00 74.47      A    O
ATOM   3341  ND2 ASN B 107     132.588 107.880 110.881  1.00 73.27      A    N
ATOM   3342  N   THR B 108     128.029 104.559 112.049  1.00 68.42      A    N
ATOM   3343  CA  THR B 108     127.208 103.955 113.092  1.00 68.38      A    C
ATOM   3344  C   THR B 108     127.159 102.441 112.915  1.00 71.59      A    C
ATOM   3345  O   THR B 108     126.926 101.961 111.800  1.00 80.52      A    O
ATOM   3346  CB  THR B 108     125.798 104.534 113.062  1.00 71.62      A    C
ATOM   3347  OG1 THR B 108     125.862 105.957 113.212  1.00 76.08      A    O
ATOM   3348  CG2 THR B 108     124.971 103.958 114.189  1.00 63.91      A    C
ATOM   3349  N   PRO B 109     127.378 101.661 113.973  1.00 64.51      A    N
ATOM   3350  CA  PRO B 109     127.288 100.202 113.845  1.00 67.31      A    C
ATOM   3351  C   PRO B 109     125.863  99.733 113.591  1.00 68.32      A    C
ATOM   3352  O   PRO B 109     124.884 100.384 113.973  1.00 72.70      A    O
ATOM   3353  CB  PRO B 109     127.809  99.695 115.194  1.00 66.81      A    C
ATOM   3354  CG  PRO B 109     127.602 100.833 116.131  1.00 74.17      A    C
ATOM   3355  CD  PRO B 109     127.823 102.070 115.315  1.00 66.84      A    C
ATOM   3356  N   ILE B 110     125.762  98.575 112.939  1.00 57.94      A    N
ATOM   3357  CA  ILE B 110     124.495  98.002 112.503  1.00 58.65      A    C
ATOM   3358  C   ILE B 110     124.419  96.553 112.965  1.00 62.37      A    C
ATOM   3359  O   ILE B 110     125.397  95.805 112.855  1.00 57.30      A    O
ATOM   3360  CB  ILE B 110     124.336  98.086 110.970  1.00 54.09      A    C
ATOM   3361  CG1 ILE B 110     124.307  99.542 110.507  1.00 55.94      A    C
ATOM   3362  CG2 ILE B 110     123.085  97.362 110.520  1.00 51.25      A    C
ATOM   3363  CD1 ILE B 110     124.246  99.695 109.005  1.00 59.54      A    C
ATOM   3364  N   ILE B 111     123.256  96.160 113.482  1.00 62.42      A    N
ATOM   3365  CA  ILE B 111     122.962  94.775 113.833  1.00 51.59      A    C
ATOM   3366  C   ILE B 111     121.828  94.295 112.938  1.00 48.31      A    C
ATOM   3367  O   ILE B 111     120.794  94.966 112.827  1.00 54.56      A    O
ATOM   3368  CB  ILE B 111     122.584  94.631 115.319  1.00 45.98      A    C
ATOM   3369  CG1 ILE B 111     123.731  95.100 116.216  1.00 53.27      A    C
ATOM   3370  CG2 ILE B 111     122.210  93.195 115.638  1.00 56.50      A    C
ATOM   3371  CD1 ILE B 111     124.965  94.240 116.137  1.00 53.90      A    C
ATOM   3372  N   LEU B 112     122.020  93.139 112.302  1.00 23.05      A    N
ATOM   3373  CA  LEU B 112     121.047  92.591 111.361  1.00 29.70      A    C
ATOM   3374  C   LEU B 112     120.167  91.587 112.094  1.00 38.17      A    C
ATOM   3375  O   LEU B 112     120.631  90.508 112.475  1.00 54.76      A    O
ATOM   3376  CB  LEU B 112     121.751  91.937 110.174  1.00 40.31      A    C
ATOM   3377  CG  LEU B 112     120.849  91.547 109.003  1.00 50.80      A    C
ATOM   3378  CD1 LEU B 112     120.258  92.782 108.346  1.00 46.19      A    C
ATOM   3379  CD2 LEU B 112     121.612  90.717 107.990  1.00 52.14      A    C
ATOM   3380  N   VAL B 113     118.893  91.928 112.269  1.00 41.82      A    N
ATOM   3381  CA  VAL B 113     117.955  91.128 113.048  1.00 43.90      A    C
ATOM   3382  C   VAL B 113     116.929  90.517 112.105  1.00 47.36      A    C
ATOM   3383  O   VAL B 113     116.404  91.201 111.217  1.00 39.84      A    O
ATOM   3384  CB  VAL B 113     117.266  91.971 114.136  1.00 35.19      A    C
ATOM   3385  CG1 VAL B 113     116.362  91.101 114.988  1.00 32.65      A    C
ATOM   3386  CG2 VAL B 113     118.299  92.671 114.996  1.00 34.55      A    C
ATOM   3387  N   GLY B 114     116.666  89.225 112.284  1.00 49.56      A    N
ATOM   3388  CA  GLY B 114     115.606  88.543 111.569  1.00 46.56      A    C
ATOM   3389  C   GLY B 114     114.502  88.113 112.511  1.00 46.23      A    C
ATOM   3390  O   GLY B 114     114.727  87.291 113.403  1.00 42.37      A    O
ATOM   3391  N   THR B 115     113.303  88.657 112.326  1.00 43.81      A    N
ATOM   3392  CA  THR B 115     112.221  88.469 113.275  1.00 46.17      A    C
ATOM   3393  C   THR B 115     111.325  87.305 112.854  1.00 55.84      A    C
ATOM   3394  O   THR B 115     111.557  86.640 111.842  1.00 64.20      A    O
ATOM   3395  CB  THR B 115     111.412  89.758 113.412  1.00 50.47      A    C
ATOM   3396  OG1 THR B 115     110.676  89.994 112.206  1.00 53.25      A    O
ATOM   3397  CG2 THR B 115     112.338  90.936 113.661  1.00 49.36      A    C
ATOM   3398  N   LYS B 116     110.284  87.061 113.651  1.00 45.84      A    N
ATOM   3399  CA  LYS B 116     109.298  86.011 113.393  1.00 42.94      A    C
ATOM   3400  C   LYS B 116     109.965  84.648 113.233  1.00 36.14      A    C
ATOM   3401  O   LYS B 116     109.680  83.888 112.306  1.00 47.31      A    O
ATOM   3402  CB  LYS B 116     108.440  86.354 112.175  1.00 43.72      A    C
ATOM   3403  CG  LYS B 116     107.640  87.634 112.335  1.00 45.13      A    C
ATOM   3404  CD  LYS B 116     106.665  87.830 111.192  1.00 39.28      A    C
ATOM   3405  CE  LYS B 116     105.840  89.087 111.391  1.00 42.96      A    C
ATOM   3406  NZ  LYS B 116     104.794  89.241 110.343  1.00 49.84      A    N
ATOM   3407  N   LEU B 117     110.874  84.342 114.160  1.00 38.03      A    N
ATOM   3408  CA  LEU B 117     111.543  83.048 114.159  1.00 41.60      A    C
ATOM   3409  C   LEU B 117     110.581  81.900 114.432  1.00 55.36      A    C
ATOM   3410  O   LEU B 117     110.844  80.769 114.008  1.00 61.37      A    O
ATOM   3411  CB  LEU B 117     112.669  83.056 115.196  1.00 50.18      A    C
ATOM   3412  CG  LEU B 117     113.492  81.786 115.406  1.00 49.99      A    C
ATOM   3413  CD1 LEU B 117     114.096  81.324 114.098  1.00 52.41      A    C
ATOM   3414  CD2 LEU B 117     114.577  82.023 116.440  1.00 52.14      A    C
ATOM   3415  N   ASP B 118     109.466  82.163 115.115  1.00 70.67      A    N
ATOM   3416  CA  ASP B 118     108.527  81.108 115.474  1.00 65.08      A    C
ATOM   3417  C   ASP B 118     107.704  80.609 114.293  1.00 66.81      A    C
ATOM   3418  O   ASP B 118     107.251  79.460 114.316  1.00 71.82      A    O
ATOM   3419  CB  ASP B 118     107.592  81.597 116.585  1.00 64.29      A    C
ATOM   3420  CG  ASP B 118     106.942  82.928 116.258  1.00 71.87      A    C
ATOM   3421  OD1 ASP B 118     105.982  82.945 115.461  1.00 73.09      A    O
ATOM   3422  OD2 ASP B 118     107.393  83.960 116.798  1.00 70.87      A    O
ATOM   3423  N   LEU B 119     107.500  81.435 113.269  1.00 62.81      A    N
ATOM   3424  CA  LEU B 119     106.722  81.048 112.100  1.00 65.86      A    C
ATOM   3425  C   LEU B 119     107.550  80.332 111.043  1.00 69.08      A    C
ATOM   3426  O   LEU B 119     107.002  79.942 110.007  1.00 72.33      A    O
ATOM   3427  CB  LEU B 119     106.058  82.277 111.471  1.00 64.90      A    C
ATOM   3428  CG  LEU B 119     105.050  83.050 112.318  1.00 67.05      A    C
ATOM   3429  CD1 LEU B 119     104.383  84.134 111.486  1.00 65.39      A    C
ATOM   3430  CD2 LEU B 119     104.018  82.113 112.913  1.00 65.89      A    C
ATOM   3431  N   ARG B 120     108.852  80.158 111.272  1.00 68.66      A    N
ATOM   3432  CA  ARG B 120     109.703  79.537 110.263  1.00 71.22      A    C
ATOM   3433  C   ARG B 120     109.365  78.062 110.081  1.00 70.63      A    C
ATOM   3434  O   ARG B 120     109.428  77.540 108.963  1.00 72.05      A    O
ATOM   3435  CB  ARG B 120     111.171  79.715 110.645  1.00 72.09      A    C
ATOM   3436  CG  ARG B 120     112.157  79.347 109.554  1.00 72.17      A    C
ATOM   3437  CD  ARG B 120     113.188  80.447 109.373  1.00 64.83      A    C
ATOM   3438  NE  ARG B 120     114.518  79.913 109.112  1.00 70.12      A    N
ATOM   3439  CZ  ARG B 120     115.419  79.662 110.052  1.00 71.87      A    C
ATOM   3440  NH1 ARG B 120     115.166  79.891 111.330  1.00 62.51      A    N
ATOM   3441  NH2 ARG B 120     116.603  79.169 109.703  1.00 76.44      A    N
ATOM   3442  N   ASP B 121     109.005  77.375 111.163  1.00 81.83      A    N
ATOM   3443  CA  ASP B 121     108.695  75.953 111.116  1.00 86.81      A    C
ATOM   3444  C   ASP B 121     107.204  75.668 110.988  1.00 86.40      A    C
ATOM   3445  O   ASP B 121     106.808  74.499 111.029  1.00 85.46      A    O
ATOM   3446  CB  ASP B 121     109.248  75.251 112.359  1.00 87.17      A    C
ATOM   3447  CG  ASP B 121     110.757  75.128 112.334  1.00 88.12      A    C
ATOM   3448  OD1 ASP B 121     111.375  75.572 111.344  1.00 87.49      A    O
ATOM   3449  OD2 ASP B 121     111.327  74.585 113.304  1.00 86.40      A    O
ATOM   3450  N   ASP B 122     106.373  76.697 110.843  1.00 86.16      A    N
ATOM   3451  CA  ASP B 122     104.943  76.474 110.682  1.00 87.30      A    C
ATOM   3452  C   ASP B 122     104.655  75.762 109.367  1.00 87.47      A    C
ATOM   3453  O   ASP B 122     105.295  76.024 108.346  1.00 87.83      A    O
ATOM   3454  CB  ASP B 122     104.181  77.798 110.736  1.00 86.91      A    C
ATOM   3455  CG  ASP B 122     103.815  78.203 112.149  1.00 88.24      A    C
ATOM   3456  OD1 ASP B 122     104.353  77.600 113.100  1.00 86.23      A    O
ATOM   3457  OD2 ASP B 122     102.979  79.116 112.307  1.00 88.63      A    O
ATOM   3458  N   LYS B 123     103.683  74.854 109.399  1.00 91.03      A    N
ATOM   3459  CA  LYS B 123     103.282  74.120 108.208  1.00 90.13      A    C
ATOM   3460  C   LYS B 123     102.240  74.856 107.378  1.00 89.27      A    C
ATOM   3461  O   LYS B 123     101.880  74.376 106.299  1.00 88.21      A    O
ATOM   3462  CB  LYS B 123     102.748  72.736 108.593  1.00 91.65      A    C
ATOM   3463  CG  LYS B 123     103.804  71.815 109.183  1.00 90.62      A    C
ATOM   3464  CD  LYS B 123     103.248  70.427 109.447  1.00 90.66      A    C
ATOM   3465  CE  LYS B 123     104.322  69.499 109.989  1.00 90.09      A    C
ATOM   3466  NZ  LYS B 123     103.797  68.129 110.237  1.00 89.40      A    N
ATOM   3467  N   ASP B 124     101.742  75.996 107.854  1.00 90.48      A    N
ATOM   3468  CA  ASP B 124     100.855  76.832 107.055  1.00 93.10      A    C
ATOM   3469  C   ASP B 124     101.623  77.911 106.301  1.00 96.69      A    C
ATOM   3470  O   ASP B 124     101.359  78.149 105.117  1.00100.89      A    O
ATOM   3471  CB  ASP B 124      99.790  77.474 107.947  1.00 93.14      A    C
ATOM   3472  CG  ASP B 124      98.943  76.448 108.670  1.00 95.92      A    C
ATOM   3473  OD1 ASP B 124      98.668  75.382 108.081  1.00 96.31      A    O
ATOM   3474  OD2 ASP B 124      98.553  76.705 109.828  1.00 95.41      A    O
ATOM   3475  N   THR B 125     102.577  78.561 106.973  1.00 85.63      A    N
ATOM   3476  CA  THR B 125     103.414  79.554 106.308  1.00 82.85      A    C
ATOM   3477  C   THR B 125     104.243  78.919 105.200  1.00 80.38      A    C
ATOM   3478  O   THR B 125     104.410  79.507 104.124  1.00 82.08      A    O
ATOM   3479  CB  THR B 125     104.318  80.244 107.332  1.00 81.63      A    C
ATOM   3480  OG1 THR B 125     103.511  80.919 108.305  1.00 81.56      A    O
ATOM   3481  CG2 THR B 125     105.228  81.253 106.653  1.00 80.78      A    C
ATOM   3482  N   ILE B 126     104.769  77.717 105.442  1.00 77.40      A    N
ATOM   3483  CA  ILE B 126     105.557  77.030 104.423  1.00 78.49      A    C
ATOM   3484  C   ILE B 126     104.707  76.739 103.193  1.00 82.84      A    C
ATOM   3485  O   ILE B 126     105.142  76.959 102.057  1.00 88.92      A    O
ATOM   3486  CB  ILE B 126     106.179  75.746 105.002  1.00 78.77      A    C
ATOM   3487  CG1 ILE B 126     107.371  76.091 105.894  1.00 76.43      A    C
ATOM   3488  CG2 ILE B 126     106.600  74.801 103.888  1.00 79.45      A    C
ATOM   3489  CD1 ILE B 126     108.107  74.882 106.424  1.00 80.09      A    C
ATOM   3490  N   GLU B 127     103.482  76.247 103.395  1.00 85.85      A    N
ATOM   3491  CA  GLU B 127     102.610  75.967 102.258  1.00 84.87      A    C
ATOM   3492  C   GLU B 127     102.235  77.244 101.515  1.00 83.53      A    C
ATOM   3493  O   GLU B 127     102.224  77.267 100.278  1.00 89.79      A    O
ATOM   3494  CB  GLU B 127     101.355  75.229 102.722  1.00 86.75      A    C
ATOM   3495  CG  GLU B 127     101.613  73.813 103.209  1.00 89.29      A    C
ATOM   3496  CD  GLU B 127     102.179  72.913 102.128  1.00 88.00      A    C
ATOM   3497  OE1 GLU B 127     101.834  73.111 100.944  1.00 88.43      A    O
ATOM   3498  OE2 GLU B 127     102.971  72.008 102.463  1.00 85.69      A    O
ATOM   3499  N   LYS B 128     101.927  78.316 102.250  1.00 80.12      A    N
ATOM   3500  CA  LYS B 128     101.563  79.569 101.597  1.00 84.34      A    C
ATOM   3501  C   LYS B 128     102.728  80.149 100.804  1.00 86.24      A    C
ATOM   3502  O   LYS B 128     102.517  80.751  99.746  1.00 87.45      A    O
ATOM   3503  CB  LYS B 128     101.061  80.576 102.631  1.00 86.93      A    C
ATOM   3504  CG  LYS B 128      99.714  80.213 103.234  1.00 88.06      A    C
ATOM   3505  CD  LYS B 128      99.215  81.294 104.177  1.00 89.19      A    C
ATOM   3506  CE  LYS B 128      97.847  80.942 104.740  1.00 88.96      A    C
ATOM   3507  NZ  LYS B 128      97.323  82.005 105.641  1.00 88.66      A    N
ATOM   3508  N   LEU B 129     103.958  79.985 101.295  1.00 81.57      A    N
ATOM   3509  CA  LEU B 129     105.115  80.428 100.525  1.00 81.86      A    C
ATOM   3510  C   LEU B 129     105.381  79.514  99.336  1.00 82.93      A    C
ATOM   3511  O   LEU B 129     105.869  79.977  98.299  1.00 82.77      A    O
ATOM   3512  CB  LEU B 129     106.350  80.510 101.421  1.00 85.87      A    C
ATOM   3513  CG  LEU B 129     106.377  81.635 102.457  1.00 82.94      A    C
ATOM   3514  CD1 LEU B 129     107.697  81.632 103.210  1.00 80.03      A    C
ATOM   3515  CD2 LEU B 129     106.136  82.982 101.795  1.00 79.08      A    C
ATOM   3516  N   LYS B 130     105.078  78.220  99.466  1.00 87.77      A    N
ATOM   3517  CA  LYS B 130     105.215  77.311  98.333  1.00 87.36      A    C
ATOM   3518  C   LYS B 130     104.219  77.638  97.230  1.00 90.34      A    C
ATOM   3519  O   LYS B 130     104.520  77.439  96.048  1.00 91.02      A    O
ATOM   3520  CB  LYS B 130     105.039  75.862  98.785  1.00 85.16      A    C
ATOM   3521  CG  LYS B 130     106.237  75.277  99.511  1.00 89.28      A    C
ATOM   3522  CD  LYS B 130     106.007  73.813  99.848  1.00 90.93      A    C
ATOM   3523  CE  LYS B 130     107.216  73.206 100.540  1.00 90.94      A    C
ATOM   3524  NZ  LYS B 130     107.015  71.763 100.847  1.00 92.27      A    N
ATOM   3525  N   GLU B 131     103.031  78.129  97.595  1.00 93.83      A    N
ATOM   3526  CA  GLU B 131     102.051  78.511  96.582  1.00 90.41      A    C
ATOM   3527  C   GLU B 131     102.575  79.620  95.679  1.00 93.52      A    C
ATOM   3528  O   GLU B 131     102.148  79.731  94.525  1.00 97.41      A    O
ATOM   3529  CB  GLU B 131     100.746  78.947  97.247  1.00 91.08      A    C
ATOM   3530  CG  GLU B 131     100.038  77.846  98.014  1.00 95.79      A    C
ATOM   3531  CD  GLU B 131      98.778  78.334  98.701  1.00 97.48      A    C
ATOM   3532  OE1 GLU B 131      98.339  79.465  98.405  1.00 97.29      A    O
ATOM   3533  OE2 GLU B 131      98.229  77.588  99.538  1.00 93.60      A    O
ATOM   3534  N   LYS B 132     103.493  80.447  96.180  1.00 93.65      A    N
ATOM   3535  CA  LYS B 132     104.080  81.532  95.404  1.00 94.06      A    C
ATOM   3536  C   LYS B 132     105.537  81.261  95.041  1.00 93.44      A    C
ATOM   3537  O   LYS B 132     106.269  82.196  94.701  1.00 90.92      A    O
ATOM   3538  CB  LYS B 132     103.961  82.853  96.164  1.00 92.32      A    C
ATOM   3539  CG  LYS B 132     102.533  83.257  96.478  1.00 95.83      A    C
ATOM   3540  CD  LYS B 132     102.486  84.591  97.201  1.00 94.72      A    C
ATOM   3541  CE  LYS B 132     101.054  85.003  97.504  1.00 94.12      A    C
ATOM   3542  NZ  LYS B 132     100.989  86.318  98.200  1.00 94.09      A    N
ATOM   3543  N   LYS B 133     105.966  79.999  95.105  1.00 95.20      A    N
ATOM   3544  CA  LYS B 133     107.341  79.604  94.788  1.00 94.79      A    C
ATOM   3545  C   LYS B 133     108.351  80.357  95.653  1.00 96.80      A    C
ATOM   3546  O   LYS B 133     109.370  80.850  95.165  1.00 98.66      A    O
ATOM   3547  CB  LYS B 133     107.652  79.796  93.300  1.00 95.58      A    C
ATOM   3548  CG  LYS B 133     106.996  78.775  92.377  1.00 96.45      A    C
ATOM   3549  CD  LYS B 133     105.549  79.131  92.068  1.00 95.69      A    C
ATOM   3550  CE  LYS B 133     104.868  78.030  91.272  1.00 97.35      A    C
ATOM   3551  NZ  LYS B 133     104.815  76.750  92.031  1.00 97.03      A    N
ATOM   3552  N   LEU B 134     108.067  80.440  96.951  1.00 82.57      A    N
ATOM   3553  CA  LEU B 134     108.921  81.135  97.901  1.00 77.92      A    C
ATOM   3554  C   LEU B 134     109.288  80.198  99.042  1.00 80.65      A    C
ATOM   3555  O   LEU B 134     108.546  79.267  99.365  1.00 86.91      A    O
ATOM   3556  CB  LEU B 134     108.235  82.389  98.460  1.00 80.58      A    C
ATOM   3557  CG  LEU B 134     107.913  83.502  97.463  1.00 84.10      A    C
ATOM   3558  CD1 LEU B 134     107.067  84.576  98.123  1.00 83.90      A    C
ATOM   3559  CD2 LEU B 134     109.191  84.097  96.898  1.00 80.84      A    C
ATOM   3560  N   THR B 135     110.443  80.452  99.647  1.00 77.12      A    N
ATOM   3561  CA  THR B 135     110.926  79.674 100.775  1.00 77.02      A    C
ATOM   3562  C   THR B 135     111.371  80.604 101.894  1.00 78.86      A    C
ATOM   3563  O   THR B 135     111.857  81.709 101.633  1.00 82.83      A    O
ATOM   3564  CB  THR B 135     112.096  78.764 100.366  1.00 74.38      A    C
ATOM   3565  OG1 THR B 135     112.653  78.139 101.528  1.00 71.50      A    O
ATOM   3566  CG2 THR B 135     113.179  79.563  99.654  1.00 74.59      A    C
ATOM   3567  N   PRO B 136     111.202  80.189 103.150  1.00 68.10      A    N
ATOM   3568  CA  PRO B 136     111.678  81.015 104.265  1.00 63.49      A    C
ATOM   3569  C   PRO B 136     113.189  81.179 104.233  1.00 60.58      A    C
ATOM   3570  O   PRO B 136     113.922  80.312 103.755  1.00 62.40      A    O
ATOM   3571  CB  PRO B 136     111.226  80.233 105.504  1.00 64.39      A    C
ATOM   3572  CG  PRO B 136     110.070  79.422 105.033  1.00 65.64      A    C
ATOM   3573  CD  PRO B 136     110.394  79.049 103.616  1.00 64.30      A    C
ATOM   3574  N   ILE B 137     113.651  82.314 104.747  1.00 48.01      A    N
ATOM   3575  CA  ILE B 137     115.076  82.627 104.759  1.00 48.82      A    C
ATOM   3576  C   ILE B 137     115.749  81.794 105.841  1.00 52.32      A    C
ATOM   3577  O   ILE B 137     115.365  81.852 107.013  1.00 66.58      A    O
ATOM   3578  CB  ILE B 137     115.317  84.125 104.989  1.00 49.97      A    C
ATOM   3579  CG1 ILE B 137     114.708  84.958 103.859  1.00 49.80      A    C
ATOM   3580  CG2 ILE B 137     116.805  84.406 105.118  1.00 56.04      A    C
ATOM   3581  CD1 ILE B 137     113.313  85.450 104.143  1.00 49.55      A    C
ATOM   3582  N   THR B 138     116.754  81.018 105.451  1.00 51.82      A    N
ATOM   3583  CA  THR B 138     117.474  80.206 106.415  1.00 61.88      A    C
ATOM   3584  C   THR B 138     118.544  81.037 107.122  1.00 61.44      A    C
ATOM   3585  O   THR B 138     118.812  82.189 106.773  1.00 63.06      A    O
ATOM   3586  CB  THR B 138     118.105  78.993 105.734  1.00 67.94      A    C
ATOM   3587  OG1 THR B 138     119.000  79.430 104.705  1.00 72.42      A    O
ATOM   3588  CG2 THR B 138     117.028  78.110 105.122  1.00 65.62      A    C
ATOM   3589  N   TYR B 139     119.148  80.432 108.143  1.00 62.53      A    N
ATOM   3590  CA  TYR B 139     120.227  81.095 108.874  1.00 60.50      A    C
ATOM   3591  C   TYR B 139     121.437  81.413 108.001  1.00 66.48      A    C
ATOM   3592  O   TYR B 139     121.959  82.538 108.102  1.00 74.56      A    O
ATOM   3593  CB  TYR B 139     120.615  80.244 110.088  1.00 67.57      A    C
ATOM   3594  CG  TYR B 139     121.701  80.849 110.949  1.00 74.56      A    C
ATOM   3595  CD1 TYR B 139     121.402  81.810 111.905  1.00 73.63      A    C
ATOM   3596  CD2 TYR B 139     123.025  80.452 110.813  1.00 68.61      A    C
ATOM   3597  CE1 TYR B 139     122.390  82.364 112.694  1.00 70.35      A    C
ATOM   3598  CE2 TYR B 139     124.020  81.000 111.597  1.00 69.83      A    C
ATOM   3599  CZ  TYR B 139     123.697  81.955 112.536  1.00 71.95      A    C
ATOM   3600  OH  TYR B 139     124.685  82.504 113.320  1.00 72.91      A    O
ATOM   3601  N   PRO B 140     121.952  80.500 107.164  1.00 66.33      A    N
ATOM   3602  CA  PRO B 140     123.123  80.860 106.345  1.00 65.34      A    C
ATOM   3603  C   PRO B 140     122.887  82.029 105.403  1.00 63.86      A    C
ATOM   3604  O   PRO B 140     123.811  82.818 105.181  1.00 63.13      A    O
ATOM   3605  CB  PRO B 140     123.425  79.566 105.575  1.00 66.09      A    C
ATOM   3606  CG  PRO B 140     122.169  78.773 105.639  1.00 68.74      A    C
ATOM   3607  CD  PRO B 140     121.586  79.086 106.974  1.00 64.11      A    C
ATOM   3608  N   GLN B 141     121.684  82.171 104.838  1.00 64.73      A    N
ATOM   3609  CA  GLN B 141     121.409  83.325 103.987  1.00 64.81      A    C
ATOM   3610  C   GLN B 141     121.493  84.624 104.778  1.00 65.96      A    C
ATOM   3611  O   GLN B 141     122.073  85.613 104.308  1.00 66.63      A    O
ATOM   3612  CB  GLN B 141     120.033  83.189 103.335  1.00 60.92      A    C
ATOM   3613  CG  GLN B 141     119.882  81.986 102.424  1.00 63.43      A    C
ATOM   3614  CD  GLN B 141     118.574  82.002 101.660  1.00 68.70      A    C
ATOM   3615  OE1 GLN B 141     117.953  83.052 101.492  1.00 67.13      A    O
ATOM   3616  NE2 GLN B 141     118.144  80.835 101.197  1.00 69.43      A    N
ATOM   3617  N   GLY B 142     120.916  84.641 105.980  1.00 61.66      A    N
ATOM   3618  CA  GLY B 142     121.010  85.825 106.816  1.00 57.11      A    C
ATOM   3619  C   GLY B 142     122.439  86.148 107.200  1.00 50.83      A    C
ATOM   3620  O   GLY B 142     122.846  87.311 107.188  1.00 62.55      A    O
ATOM   3621  N   LEU B 143     123.221  85.122 107.540  1.00 45.28      A    N
ATOM   3622  CA  LEU B 143     124.625  85.344 107.874  1.00 58.33      A    C
ATOM   3623  C   LEU B 143     125.396  85.894 106.678  1.00 66.93      A    C
ATOM   3624  O   LEU B 143     126.236  86.791 106.827  1.00 63.77      A    O
ATOM   3625  CB  LEU B 143     125.254  84.044 108.371  1.00 58.91      A    C
ATOM   3626  CG  LEU B 143     126.692  84.131 108.881  1.00 58.84      A    C
ATOM   3627  CD1 LEU B 143     126.776  85.052 110.085  1.00 59.24      A    C
ATOM   3628  CD2 LEU B 143     127.220  82.749 109.223  1.00 56.30      A    C
ATOM   3629  N   ALA B 144     125.124  85.365 105.482  1.00 60.15      A    N
ATOM   3630  CA  ALA B 144     125.795  85.853 104.283  1.00 53.11      A    C
ATOM   3631  C   ALA B 144     125.445  87.309 104.007  1.00 56.22      A    C
ATOM   3632  O   ALA B 144     126.321  88.107 103.654  1.00 62.86      A    O
ATOM   3633  CB  ALA B 144     125.431  84.976 103.085  1.00 56.33      A    C
ATOM   3634  N   MET B 145     124.171  87.678 104.160  1.00 56.06      A    N
ATOM   3635  CA  MET B 145     123.798  89.074 103.950  1.00 55.51      A    C
ATOM   3636  C   MET B 145     124.410  89.978 105.015  1.00 54.49      A    C
ATOM   3637  O   MET B 145     124.803  91.113 104.721  1.00 53.83      A    O
ATOM   3638  CB  MET B 145     122.279  89.229 103.921  1.00 58.92      A    C
ATOM   3639  CG  MET B 145     121.821  90.678 103.829  1.00 49.72      A    C
ATOM   3640  SD  MET B 145     120.123  90.864 103.264  1.00 71.05      A    S
ATOM   3641  CE  MET B 145     120.284  90.353 101.558  1.00 57.67      A    C
ATOM   3642  N   ALA B 146     124.500  89.496 106.258  1.00 65.76      A    N
ATOM   3643  CA  ALA B 146     125.145  90.278 107.308  1.00 59.97      A    C
ATOM   3644  C   ALA B 146     126.612  90.521 106.988  1.00 59.12      A    C
ATOM   3645  O   ALA B 146     127.132  91.619 107.214  1.00 63.58      A    O
ATOM   3646  CB  ALA B 146     125.001  89.575 108.656  1.00 46.95      A    C
ATOM   3647  N   LYS B 147     127.300  89.503 106.468  1.00 66.41      A    N
ATOM   3648  CA  LYS B 147     128.678  89.705 106.034  1.00 70.18      A    C
ATOM   3649  C   LYS B 147     128.751  90.612 104.810  1.00 64.08      A    C
ATOM   3650  O   LYS B 147     129.760  91.295 104.604  1.00 59.53      A    O
ATOM   3651  CB  LYS B 147     129.342  88.359 105.745  1.00 69.38      A    C
ATOM   3652  CG  LYS B 147     130.841  88.443 105.503  1.00 67.99      A    C
ATOM   3653  CD  LYS B 147     131.451  87.065 105.312  1.00 71.18      A    C
ATOM   3654  CE  LYS B 147     132.956  87.150 105.121  1.00 71.12      A    C
ATOM   3655  NZ  LYS B 147     133.574  85.806 104.959  1.00 72.49      A    N
ATOM   3656  N   GLU B 148     127.696  90.634 103.992  1.00 59.47      A    N
ATOM   3657  CA  GLU B 148     127.692  91.480 102.802  1.00 61.95      A    C
ATOM   3658  C   GLU B 148     127.636  92.958 103.168  1.00 63.18      A    C
ATOM   3659  O   GLU B 148     128.415  93.765 102.649  1.00 70.94      A    O
ATOM   3660  CB  GLU B 148     126.515  91.105 101.900  1.00 63.04      A    C
ATOM   3661  CG  GLU B 148     126.233  92.108 100.792  1.00 62.01      A    C
ATOM   3662  CD  GLU B 148     125.045  91.714  99.936  1.00 65.67      A    C
ATOM   3663  OE1 GLU B 148     124.764  90.503  99.823  1.00 62.94      A    O
ATOM   3664  OE2 GLU B 148     124.388  92.617  99.377  1.00 67.15      A    O
ATOM   3665  N   ILE B 149     126.724  93.334 104.065  1.00 55.88      A    N
ATOM   3666  CA  ILE B 149     126.512  94.738 104.401  1.00 49.45      A    C
ATOM   3667  C   ILE B 149     127.417  95.143 105.555  1.00 50.99      A    C
ATOM   3668  O   ILE B 149     127.282  96.241 106.107  1.00 54.05      A    O
ATOM   3669  CB  ILE B 149     125.037  95.014 104.743  1.00 49.87      A    C
ATOM   3670  CG1 ILE B 149     124.587  94.141 105.915  1.00 51.98      A    C
ATOM   3671  CG2 ILE B 149     124.157  94.788 103.525  1.00 57.54      A    C
ATOM   3672  CD1 ILE B 149     123.155  94.377 106.342  1.00 47.27      A    C
ATOM   3673  N   GLY B 150     128.346  94.266 105.927  1.00 58.48      A    N
ATOM   3674  CA  GLY B 150     129.278  94.579 106.991  1.00 57.13      A    C
ATOM   3675  C   GLY B 150     128.655  94.784 108.351  1.00 56.73      A    C
ATOM   3676  O   GLY B 150     129.214  95.514 109.172  1.00 56.99      A    O
ATOM   3677  N   ALA B 151     127.508  94.163 108.614  1.00 52.83      A    N
ATOM   3678  CA  ALA B 151     126.860  94.306 109.908  1.00 49.75      A    C
ATOM   3679  C   ALA B 151     127.703  93.663 111.002  1.00 55.86      A    C
ATOM   3680  O   ALA B 151     128.440  92.702 110.767  1.00 53.05      A    O
ATOM   3681  CB  ALA B 151     125.467  93.682 109.880  1.00 52.58      A    C
ATOM   3682  N   VAL B 152     127.597  94.217 112.210  1.00 64.83      A    N
ATOM   3683  CA  VAL B 152     128.410  93.738 113.323  1.00 62.90      A    C
ATOM   3684  C   VAL B 152     128.011  92.318 113.707  1.00 63.99      A    C
ATOM   3685  O   VAL B 152     128.867  91.452 113.924  1.00 67.84      A    O
ATOM   3686  CB  VAL B 152     128.298  94.698 114.521  1.00 56.87      A    C
ATOM   3687  CG1 VAL B 152     129.208  94.243 115.650  1.00 59.14      A    C
ATOM   3688  CG2 VAL B 152     128.637  96.116 114.096  1.00 59.28      A    C
ATOM   3689  N   LYS B 153     126.709  92.056 113.792  1.00 63.20      A    N
ATOM   3690  CA  LYS B 153     126.225  90.764 114.253  1.00 59.18      A    C
ATOM   3691  C   LYS B 153     124.877  90.468 113.612  1.00 60.63      A    C
ATOM   3692  O   LYS B 153     124.036  91.362 113.475  1.00 66.01      A    O
ATOM   3693  CB  LYS B 153     126.099  90.736 115.781  1.00 58.58      A    C
ATOM   3694  CG  LYS B 153     125.958  89.348 116.379  1.00 67.97      A    C
ATOM   3695  CD  LYS B 153     127.296  88.630 116.424  1.00 67.33      A    C
ATOM   3696  CE  LYS B 153     128.290  89.377 117.299  1.00 67.81      A    C
ATOM   3697  NZ  LYS B 153     129.607  88.687 117.367  1.00 67.77      A    N
ATOM   3698  N   TYR B 154     124.682  89.209 113.228  1.00 47.44      A    N
ATOM   3699  CA  TYR B 154     123.396  88.720 112.752  1.00 48.64      A    C
ATOM   3700  C   TYR B 154     122.718  87.946 113.872  1.00 47.32      A    C
ATOM   3701  O   TYR B 154     123.326  87.058 114.477  1.00 60.00      A    O
ATOM   3702  CB  TYR B 154     123.556  87.828 111.519  1.00 50.49      A    C
ATOM   3703  CG  TYR B 154     122.273  87.139 111.103  1.00 57.28      A    C
ATOM   3704  CD1 TYR B 154     121.269  87.836 110.442  1.00 51.84      A    C
ATOM   3705  CD2 TYR B 154     122.065  85.792 111.370  1.00 54.71      A    C
ATOM   3706  CE1 TYR B 154     120.096  87.213 110.064  1.00 47.92      A    C
ATOM   3707  CE2 TYR B 154     120.895  85.161 110.996  1.00 44.12      A    C
ATOM   3708  CZ  TYR B 154     119.916  85.876 110.342  1.00 53.72      A    C
ATOM   3709  OH  TYR B 154     118.750  85.253 109.965  1.00 56.75      A    O
ATOM   3710  N   LEU B 155     121.464  88.290 114.147  1.00 33.52      A    N
ATOM   3711  CA  LEU B 155     120.714  87.675 115.229  1.00 35.01      A    C
ATOM   3712  C   LEU B 155     119.304  87.368 114.751  1.00 42.89      A    C
ATOM   3713  O   LEU B 155     118.790  87.993 113.822  1.00 46.93      A    O
ATOM   3714  CB  LEU B 155     120.674  88.582 116.465  1.00 45.04      A    C
ATOM   3715  CG  LEU B 155     122.033  88.935 117.070  1.00 50.05      A    C
ATOM   3716  CD1 LEU B 155     121.902  90.083 118.047  1.00 50.57      A    C
ATOM   3717  CD2 LEU B 155     122.647  87.723 117.747  1.00 47.52      A    C
ATOM   3718  N   GLU B 156     118.685  86.385 115.398  1.00 51.47      A    N
ATOM   3719  CA  GLU B 156     117.303  86.018 115.131  1.00 47.59      A    C
ATOM   3720  C   GLU B 156     116.521  86.048 116.433  1.00 52.23      A    C
ATOM   3721  O   GLU B 156     116.998  85.566 117.464  1.00 59.58      A    O
ATOM   3722  CB  GLU B 156     117.202  84.634 114.487  1.00 47.08      A    C
ATOM   3723  CG  GLU B 156     117.845  84.545 113.118  1.00 47.38      A    C
ATOM   3724  CD  GLU B 156     117.654  83.191 112.472  1.00 61.25      A    C
ATOM   3725  OE1 GLU B 156     117.056  82.305 113.117  1.00 66.81      A    O
ATOM   3726  OE2 GLU B 156     118.101  83.011 111.321  1.00 60.80      A    O
ATOM   3727  N   CYS B 157     115.317  86.611 116.378  1.00 50.53      A    N
ATOM   3728  CA  CYS B 157     114.496  86.802 117.561  1.00 52.70      A    C
ATOM   3729  C   CYS B 157     113.067  86.388 117.250  1.00 55.51      A    C
ATOM   3730  O   CYS B 157     112.685  86.211 116.092  1.00 62.50      A    O
ATOM   3731  CB  CYS B 157     114.534  88.257 118.039  1.00 54.74      A    C
ATOM   3732  SG  CYS B 157     113.718  89.411 116.922  1.00 62.00      A    S
ATOM   3733  N   SER B 158     112.271  86.236 118.306  1.00 59.64      A    N
ATOM   3734  CA  SER B 158     110.852  85.917 118.177  1.00 60.53      A    C
ATOM   3735  C   SER B 158     110.101  86.678 119.258  1.00 59.99      A    C
ATOM   3736  O   SER B 158     110.254  86.382 120.446  1.00 60.41      A    O
ATOM   3737  CB  SER B 158     110.604  84.415 118.295  1.00 57.49      A    C
ATOM   3738  OG  SER B 158     109.219  84.126 118.238  1.00 61.86      A    O
ATOM   3739  N   ALA B 159     109.289  87.654 118.850  1.00 66.38      A    N
ATOM   3740  CA  ALA B 159     108.521  88.432 119.813  1.00 64.33      A    C
ATOM   3741  C   ALA B 159     107.469  87.596 120.529  1.00 69.66      A    C
ATOM   3742  O   ALA B 159     107.058  87.957 121.636  1.00 64.37      A    O
ATOM   3743  CB  ALA B 159     107.856  89.620 119.118  1.00 58.32      A    C
ATOM   3744  N   LEU B 160     107.027  86.491 119.924  1.00 75.83      A    N
ATOM   3745  CA  LEU B 160     105.977  85.681 120.532  1.00 66.86      A    C
ATOM   3746  C   LEU B 160     106.507  84.871 121.709  1.00 66.63      A    C
ATOM   3747  O   LEU B 160     105.832  84.749 122.737  1.00 74.92      A    O
ATOM   3748  CB  LEU B 160     105.356  84.762 119.482  1.00 68.54      A    C
ATOM   3749  CG  LEU B 160     104.097  83.998 119.889  1.00 65.98      A    C
ATOM   3750  CD1 LEU B 160     102.961  84.959 120.189  1.00 67.72      A    C
ATOM   3751  CD2 LEU B 160     103.697  83.018 118.799  1.00 66.98      A    C
ATOM   3752  N   THR B 161     107.707  84.308 121.579  1.00 70.18      A    N
ATOM   3753  CA  THR B 161     108.285  83.462 122.614  1.00 77.59      A    C
ATOM   3754  C   THR B 161     109.481  84.095 123.312  1.00 77.80      A    C
ATOM   3755  O   THR B 161     110.017  83.496 124.250  1.00 72.74      A    O
ATOM   3756  CB  THR B 161     108.697  82.108 122.022  1.00 72.42      A    C
ATOM   3757  OG1 THR B 161     109.712  82.307 121.030  1.00 77.51      A    O
ATOM   3758  CG2 THR B 161     107.500  81.425 121.381  1.00 71.35      A    C
ATOM   3759  N   GLN B 162     109.909  85.284 122.881  1.00 80.33      A    N
ATOM   3760  CA  GLN B 162     111.036  85.998 123.487  1.00 74.56      A    C
ATOM   3761  C   GLN B 162     112.309  85.155 123.475  1.00 75.66      A    C
ATOM   3762  O   GLN B 162     113.089  85.161 124.429  1.00 77.14      A    O
ATOM   3763  CB  GLN B 162     110.703  86.453 124.909  1.00 72.26      A    C
ATOM   3764  CG  GLN B 162     109.469  87.326 124.997  1.00 71.76      A    C
ATOM   3765  CD  GLN B 162     109.133  87.713 126.419  1.00 81.36      A    C
ATOM   3766  OE1 GLN B 162     109.911  87.472 127.341  1.00 83.15      A    O
ATOM   3767  NE2 GLN B 162     107.966  88.315 126.606  1.00 78.72      A    N
ATOM   3768  N   ARG B 163     112.524  84.423 122.386  1.00 75.96      A    N
ATOM   3769  CA  ARG B 163     113.736  83.629 122.216  1.00 75.73      A    C
ATOM   3770  C   ARG B 163     114.749  84.460 121.439  1.00 72.33      A    C
ATOM   3771  O   ARG B 163     114.529  84.786 120.269  1.00 72.88      A    O
ATOM   3772  CB  ARG B 163     113.436  82.317 121.497  1.00 76.16      A    C
ATOM   3773  CG  ARG B 163     114.668  81.460 121.268  1.00 73.87      A    C
ATOM   3774  CD  ARG B 163     114.355  80.237 120.426  1.00 75.92      A    C
ATOM   3775  NE  ARG B 163     115.555  79.458 120.146  1.00 77.96      A    N
ATOM   3776  CZ  ARG B 163     115.585  78.377 119.379  1.00 79.30      A    C
ATOM   3777  NH1 ARG B 163     114.493  77.915 118.792  1.00 78.76      A    N
ATOM   3778  NH2 ARG B 163     116.740  77.744 119.196  1.00 78.10      A    N
ATOM   3779  N   GLY B 164     115.858  84.803 122.090  1.00 65.98      A    N
ATOM   3780  CA  GLY B 164     116.869  85.636 121.480  1.00 63.67      A    C
ATOM   3781  C   GLY B 164     116.566  87.116 121.491  1.00 63.63      A    C
ATOM   3782  O   GLY B 164     117.364  87.897 120.959  1.00 64.36      A    O
ATOM   3783  N   LEU B 165     115.442  87.528 122.079  1.00 56.98      A    N
ATOM   3784  CA  LEU B 165     115.063  88.937 122.083  1.00 59.66      A    C
ATOM   3785  C   LEU B 165     115.888  89.742 123.080  1.00 61.70      A    C
ATOM   3786  O   LEU B 165     116.204  90.909 122.827  1.00 59.32      A    O
ATOM   3787  CB  LEU B 165     113.571  89.069 122.386  1.00 59.57      A    C
ATOM   3788  CG  LEU B 165     112.973  90.473 122.356  1.00 58.34      A    C
ATOM   3789  CD1 LEU B 165     113.398  91.196 121.100  1.00 55.45      A    C
ATOM   3790  CD2 LEU B 165     111.461  90.400 122.438  1.00 61.78      A    C
ATOM   3791  N   LYS B 166     116.243  89.141 124.217  1.00 61.04      A    N
ATOM   3792  CA  LYS B 166     117.070  89.836 125.197  1.00 55.10      A    C
ATOM   3793  C   LYS B 166     118.522  89.946 124.756  1.00 49.37      A    C
ATOM   3794  O   LYS B 166     119.224  90.859 125.201  1.00 51.09      A    O
ATOM   3795  CB  LYS B 166     116.991  89.129 126.550  1.00 59.92      A    C
ATOM   3796  CG  LYS B 166     116.390  89.978 127.657  1.00 63.15      A    C
ATOM   3797  CD  LYS B 166     114.998  90.463 127.284  1.00 63.38      A    C
ATOM   3798  CE  LYS B 166     114.412  91.349 128.371  1.00 62.91      A    C
ATOM   3799  NZ  LYS B 166     113.067  91.869 127.999  1.00 62.83      A    N
ATOM   3800  N   THR B 167     118.989  89.037 123.899  1.00 54.94      A    N
ATOM   3801  CA  THR B 167     120.370  89.084 123.435  1.00 59.08      A    C
ATOM   3802  C   THR B 167     120.588  90.167 122.386  1.00 52.97      A    C
ATOM   3803  O   THR B 167     121.700  90.695 122.271  1.00 51.58      A    O
ATOM   3804  CB  THR B 167     120.780  87.720 122.873  1.00 55.44      A    C
ATOM   3805  OG1 THR B 167     120.394  86.689 123.791  1.00 53.35      A    O
ATOM   3806  CG2 THR B 167     122.285  87.654 122.662  1.00 50.06      A    C
ATOM   3807  N   VAL B 168     119.547  90.517 121.625  1.00 49.04      A    N
ATOM   3808  CA  VAL B 168     119.700  91.491 120.545  1.00 54.76      A    C
ATOM   3809  C   VAL B 168     120.131  92.843 121.098  1.00 63.38      A    C
ATOM   3810  O   VAL B 168     121.114  93.440 120.639  1.00 64.20      A    O
ATOM   3811  CB  VAL B 168     118.394  91.607 119.740  1.00 54.05      A    C
ATOM   3812  CG1 VAL B 168     118.459  92.796 118.797  1.00 52.74      A    C
ATOM   3813  CG2 VAL B 168     118.132  90.328 118.966  1.00 63.16      A    C
ATOM   3814  N   PHE B 169     119.413  93.338 122.107  1.00 55.63      A    N
ATOM   3815  CA  PHE B 169     119.725  94.657 122.643  1.00 43.34      A    C
ATOM   3816  C   PHE B 169     121.007  94.643 123.464  1.00 42.03      A    C
ATOM   3817  O   PHE B 169     121.733  95.641 123.486  1.00 50.95      A    O
ATOM   3818  CB  PHE B 169     118.551  95.173 123.470  1.00 39.65      A    C
ATOM   3819  CG  PHE B 169     117.303  95.390 122.665  1.00 38.14      A    C
ATOM   3820  CD1 PHE B 169     117.076  96.593 122.026  1.00 37.25      A    C
ATOM   3821  CD2 PHE B 169     116.360  94.387 122.540  1.00 50.59      A    C
ATOM   3822  CE1 PHE B 169     115.930  96.794 121.282  1.00 36.86      A    C
ATOM   3823  CE2 PHE B 169     115.213  94.584 121.797  1.00 51.03      A    C
ATOM   3824  CZ  PHE B 169     115.000  95.788 121.168  1.00 43.72      A    C
ATOM   3825  N   ASP B 170     121.315  93.525 124.126  1.00 41.39      A    N
ATOM   3826  CA  ASP B 170     122.588  93.422 124.830  1.00 48.29      A    C
ATOM   3827  C   ASP B 170     123.760  93.483 123.859  1.00 52.58      A    C
ATOM   3828  O   ASP B 170     124.762  94.156 124.124  1.00 60.50      A    O
ATOM   3829  CB  ASP B 170     122.636  92.136 125.652  1.00 57.94      A    C
ATOM   3830  CG  ASP B 170     121.586  92.104 126.745  1.00 65.13      A    C
ATOM   3831  OD1 ASP B 170     120.701  92.985 126.748  1.00 64.87      A    O
ATOM   3832  OD2 ASP B 170     121.648  91.199 127.603  1.00 63.68      A    O
ATOM   3833  N   GLU B 171     123.648  92.796 122.719  1.00 62.11      A    N
ATOM   3834  CA  GLU B 171     124.695  92.870 121.706  1.00 59.57      A    C
ATOM   3835  C   GLU B 171     124.770  94.260 121.086  1.00 64.08      A    C
ATOM   3836  O   GLU B 171     125.864  94.750 120.782  1.00 66.41      A    O
ATOM   3837  CB  GLU B 171     124.464  91.811 120.630  1.00 62.37      A    C
ATOM   3838  CG  GLU B 171     124.958  90.428 121.013  1.00 69.83      A    C
ATOM   3839  CD  GLU B 171     126.470  90.359 121.118  1.00 72.20      A    C
ATOM   3840  OE1 GLU B 171     127.152  91.194 120.487  1.00 70.55      A    O
ATOM   3841  OE2 GLU B 171     126.978  89.471 121.834  1.00 70.72      A    O
ATOM   3842  N   ALA B 172     123.620  94.910 120.889  1.00 56.34      A    N
ATOM   3843  CA  ALA B 172     123.631  96.278 120.380  1.00 48.65      A    C
ATOM   3844  C   ALA B 172     124.357  97.215 121.337  1.00 49.97      A    C
ATOM   3845  O   ALA B 172     125.157  98.054 120.908  1.00 66.23      A    O
ATOM   3846  CB  ALA B 172     122.202  96.759 120.135  1.00 42.25      A    C
ATOM   3847  N   ILE B 173     124.092  97.086 122.638  1.00 45.38      A    N
ATOM   3848  CA  ILE B 173     124.790  97.899 123.632  1.00 46.06      A    C
ATOM   3849  C   ILE B 173     126.283  97.596 123.612  1.00 50.92      A    C
ATOM   3850  O   ILE B 173     127.119  98.506 123.624  1.00 58.02      A    O
ATOM   3851  CB  ILE B 173     124.191  97.669 125.032  1.00 50.30      A    C
ATOM   3852  CG1 ILE B 173     122.777  98.244 125.114  1.00 54.91      A    C
ATOM   3853  CG2 ILE B 173     125.077  98.281 126.100  1.00 55.93      A    C
ATOM   3854  CD1 ILE B 173     122.101  97.989 126.438  1.00 47.19      A    C
ATOM   3855  N   ARG B 174     126.639  96.310 123.578  1.00 59.90      A    N
ATOM   3856  CA  ARG B 174     128.044  95.922 123.601  1.00 60.87      A    C
ATOM   3857  C   ARG B 174     128.790  96.373 122.352  1.00 63.28      A    C
ATOM   3858  O   ARG B 174     130.013  96.547 122.404  1.00 65.11      A    O
ATOM   3859  CB  ARG B 174     128.160  94.406 123.762  1.00 62.34      A    C
ATOM   3860  CG  ARG B 174     129.528  93.925 124.211  1.00 64.04      A    C
ATOM   3861  CD  ARG B 174     129.586  92.408 124.247  1.00 68.49      A    C
ATOM   3862  NE  ARG B 174     128.476  91.839 125.001  1.00 71.48      A    N
ATOM   3863  CZ  ARG B 174     128.510  91.569 126.298  1.00 71.08      A    C
ATOM   3864  NH1 ARG B 174     129.591  91.801 127.025  1.00 66.62      A    N
ATOM   3865  NH2 ARG B 174     127.433  91.051 126.881  1.00 69.34      A    N
ATOM   3866  N   ALA B 175     128.086  96.557 121.234  1.00 57.28      A    N
ATOM   3867  CA  ALA B 175     128.739  97.043 120.022  1.00 54.67      A    C
ATOM   3868  C   ALA B 175     129.296  98.447 120.217  1.00 57.97      A    C
ATOM   3869  O   ALA B 175     130.411  98.748 119.774  1.00 65.15      A    O
ATOM   3870  CB  ALA B 175     127.760  97.012 118.849  1.00 55.12      A    C
ATOM   3871  N   VAL B 176     128.532  99.323 120.871  1.00 57.93      A    N
ATOM   3872  CA  VAL B 176     128.997 100.687 121.108  1.00 54.30      A    C
ATOM   3873  C   VAL B 176     130.164 100.694 122.088  1.00 58.05      A    C
ATOM   3874  O   VAL B 176     131.155 101.406 121.888  1.00 66.18      A    O
ATOM   3875  CB  VAL B 176     127.834 101.567 121.601  1.00 56.38      A    C
ATOM   3876  CG1 VAL B 176     128.330 102.960 121.944  1.00 57.90      A    C
ATOM   3877  CG2 VAL B 176     126.742 101.636 120.549  1.00 51.05      A    C
ATOM   3878  N   LEU B 177     130.069  99.907 123.155  1.00 58.99      A    N
ATOM   3879  CA  LEU B 177     131.121  99.847 124.164  1.00 58.52      A    C
ATOM   3880  C   LEU B 177     132.411  99.280 123.582  1.00 60.26      A    C
ATOM   3881  O   LEU B 177     132.382  98.463 122.662  1.00 60.30      A    O
ATOM   3882  CB  LEU B 177     130.672  99.004 125.358  1.00 59.31      A    C
ATOM   3883  CG  LEU B 177     129.348  99.398 126.013  1.00 59.66      A    C
ATOM   3884  CD1 LEU B 177     129.075  98.537 127.235  1.00 57.53      A    C
ATOM   3885  CD2 LEU B 177     129.343 100.872 126.380  1.00 60.50      A    C
TER
HETATM 3886  O   HOH C   1     101.403 109.362 120.897  1.00 33.89           O
HETATM 3887  O   HOH C   2     102.549 109.119 118.800  1.00 45.51           O
HETATM 3888  O   HOH C   3     104.189 110.743 119.012  1.00 40.50           O
HETATM 3889  O   HOH C   4     101.245 102.564 122.492  1.00 31.81           O
HETATM 3890  O   HOH C   5     117.467 109.460 123.120  1.00 44.95           O
HETATM 3891  O   HOH C   6     118.295 111.436 122.095  1.00 50.04           O
HETATM 3892  O   HOH C   7     119.882 108.380 124.811  1.00 42.16           O
HETATM 3893  O   HOH C   8     115.824 118.799 115.650  1.00 35.72           O
HETATM 3894  O   HOH C  10     107.158 128.007 118.221  1.00 29.47           O
HETATM 3895  O   HOH C  11     116.778 132.840 123.736  1.00 33.63           O
HETATM 3896  O   HOH C  17     112.035 107.999 114.514  1.00 41.15           O
HETATM 3897  O   HOH C  18     110.885 101.520 108.178  1.00 26.01           O
HETATM 3898  O   HOH C  19     114.028 104.987 109.602  1.00 39.62           O
HETATM 3899  O   HOH C  22     126.369  87.305 113.400  1.00 54.57           O
HETATM 3900  O   HOH C  23     107.676 105.839 115.440  1.00 62.90           O
HETATM 3901  O   HOH C  24     103.601 100.429 114.884  1.00 66.41           O
HETATM 3902  O   HOH C  25     112.238 110.192 111.240  1.00 32.82           O
HETATM 3903  O   HOH C  26     106.305 106.983 113.177  1.00 17.61           O
HETATM 3904  O   HOH C  27     106.802  88.564 106.983  1.00 54.98           O
HETATM 3905  O   HOH C  28     112.685 103.239 108.798  1.00 30.05           O
HETATM 3906  O   HOH C  29     109.031  90.652 115.559  1.00 53.04           O
HETATM 3907  O   HOH C  30     106.055  97.084 112.320  1.00 45.40           O
HETATM 3908  O   HOH C  31     104.663  95.635 113.497  1.00 67.55           O
HETATM 3909  O   HOH C  33     110.320 105.491 118.900  1.00 32.04           O
END
